# Supplementary material for: Is Gene Flow Promoting the Reversal of Pleistocene Divergence in the Mountain Chickadee (Poecile gambeli)?
Source: PLoS One. 2012 Nov 12;7(11):e49218. doi: 10.1371/journal.pone.0049218 (PMC3495768; doi:10.1371/journal.pone.0049218)
Supplement: Sequences S1 — Zip file of sequences too short for GenBank. (ZIP) [file pone.0049218.s002.zip]

Archive with 6 entries (6 files):
- Pg12.fas
- Pg18.fas
- Pg68.fas
- DCOH.fas
- EEF.fas
- PER.fas
