# Supplementary material for: Is Gene Flow Promoting the Reversal of Pleistocene Divergence in the Mountain Chickadee (Poecile gambeli)?
Source: PLoS One. 2012 Nov 12;7(11):e49218. doi: 10.1371/journal.pone.0049218 (PMC3495768; doi:10.1371/journal.pone.0049218)
Supplement: Sequences S1 — Zip file of sequences too short for GenBank. (ZIP) [file pone.0049218.s002.zip › Pg12.fas]

>1DCO107a
ACAGCCATCTCAAACACGGATTCTTCATCTGGGAGCTGCTGTGGCAGCCACATTCCTCTG
GGATAAAGCAGTCCAGGAAGCCTTGGAAAGAGGACGGGAGAGCTGCAGACAAAGCATTTT
CAGCCTGGGCTTACCCAGCCTGTGAAATATCCCTTTGGAGAACAGGTACATCCAAACCTC
TGGAAA
>1DCO107b
ACAGCCATCTCAAACACGGATTCTTCATCTGGGAGCTGCTGTGGCAGCCACATTCCTCTG
GGATAAAGCAGTCCAGGAAGCCTTGGAAAGAGGACGGGAGAGCTGCAGACAAAGCATTTT
CAGCCTGGGCTTACCCAGCCTGTGAAATATCCCTTTGGAGAATAGGTACATCCAAACCTC
TGGAAA
>1DCO115a
ACAGCCATCTCAAACACGGATTCTTCATCTGGGAGCTGCTGTGGCAGTCACATTCCTCTG
GGATAAAGCAGTCCAGGAAGCCTTGGAAAGAGGACGGGAGAGCTGCAGACAAAGCATTTT
CAGCCTGGGCTTACCCAGCCTGTGAAATATCCCTTTGGAGAACAGGTGCATCCAAACCTC
TGGAAA
>1DCO115b
ACAGCCATCTCAAACATGGATTCTTCATCTGGGAGCTGCTGTGGCAGCCACATTCCTCTG
GGATAAAGCAGTCCAGGAAGCCTTGGAAAGAGGACGGGAGAGCTGCAGACAAAGCATTTT
CAGCCTGGGCTTACCCAGCCTGTGAAATATCCCTTTGGAGAACAGGTACATCCAAACCTC
TGGAAA
>1DCO67a
ACAGCCATCTCAAACACGGATTCTTCATCTGGGAGCTGCTGTGGCAGCCACATTCCTCTG
GGATAAAGCAGTCCAGGAAGCCTTGGAAAGAGGACGGGAGAGCTGCAGACAAAGCATTTT
CAGCCTGGGCTTACCCAGCCTGTGAAATATCCCTTTGGAGAATAGGTACATCCAAACCTC
TGGAAA
>1DCO67b
ACAGCCATCTCAAACACGGATTCTTCATCTGGGAGCTGCTGTGGCAGTCACATTCCTCTG
GGATAAAGCAGTCCAGGAAGCCTTGGAAAGAGGACGGGAGAGCTGCAGACAAAGCATTTT
CAGCCTGGGCTTACCCAGCCTGTGAAATATCCCTTTGGAGAACAGGTGCATCCAAACCTC
TGGAAA
>1DCO87a
ACAGCCATCTCAAACACGGATTCTTCATCTGGGAGCTGCTGTGGCAGCCACATTCCTCTG
GGATAAAGCAGTCCAGGAAGCCTTGGAAAGAGGACGGGAGAGCTGCAGACAAAGCATTTT
CAGCCTGGGCTTACCCAGCCTGTGAAATATCCCTTTGGAGAATAGGTACATCCAAACCTC
TGGAAA
>1DCO87b
ACAGCCATCTCAAACACGGATTCTTCATCTGGGAGCTGCTGTGGCAGTCACATTCCTCTG
GGATAAAGCAGTCCAGGAAGCCTTGGAAAGAGGACGGGAGAGCTGCAGACAAAGCATTTT
CAGCCTGGGCTTACCCAGCCTGTGAAATATCCCTTTGGAGAACAGGTGCATCCAAACCTC
TGGAAA
>1DHB3948a
ACAGCCATCTCAAACACGGATTCTTCATCTGGGAGCTGCTGTGGCAGCCACATTCCTCTG
GGATAAAGCAGTCCAGGAAGCCTTGGAAAGAGGACGGGAGAGCTGCAGACAAAGCATTTT
CAGCCTGGGCTTACCCAGCCTGTGAAATATCCCTTTGGAGAACAGGTACATCCAAACCTC
TGGAAA
>1DHB3948b
ACAGCCATCTCAAACACGGATTCTTCATCTGGGAGCTGCTGTGGCAGCCACATTCCTCTG
GGATAAAGCAGTCCAGGAAGCCTTGGAAAGAGGACGGGAGAGCTGCAGACAAAGCATTTT
CAGCCTGGGCTTACCCAGCCTGTGAAATATCCCTTTGGAGAATAGGTACATCCAAACCTC
TGGAAA
>1DHB3952a
ACAGCCATCTCAAACACGGATTCTTCATCTGGGAGCTGCTGTGGCAGCCACATTCCTCTG
GGATAAAGCAGTCCAGGAAGCCTTGGAAAGAGGACGGGAGAGCTGCAGACAAAGCATTTT
CAGCCTGGGCTTACCCAGCCTGTGAAATATCTGTTTGGAGAACAGGTACATCCAAACCTC
TGGAAA
>1DHB3952b
ACAGCCATCTCAAACATGGATTCTTCATCTGGGAGCTGCTGTGGCAGCCACATTCCTCTG
GGATAAAGCAGTCCAGGAAGCCTTGGAAAGAGGACGGGAGAGCTGCAGACAAAGCATTTT
CAGCCTGGGCTTACCCAGCCTGTGAAATATCCCTTTGGAGAACAGGTACATCCAAACCTC
TGGAAA
>1DHB3953a
ACAGCCATCTCAAACACGGATTCTTCATCTGGGAGCTGCTGTGGCAGCCACATTCCTCTG
GGATAAAGCAGTCCAGGAAGCCTTGGAAAGAGGACGGGAGAGCTGCAGACAAAGCATTTT
CAGCCTGGGCTTACCCAGCCTGTGAAATATCCCTTTGGAGAACAGGTACATCCAAACCTC
TGGAAA
>1DHB3953b
ACAGCCATCTCAAACACGGATTCTTCATCTGGGAGCTGCTGTGGCAGCCACATTCCTCTG
GGATAAAGCAGTCCAGGAAGCCTTGGAAAGAGGACGGGAGAGCTGCAGACAAAGCATTTT
CAGCCTGGGCTTACCCAGCCTGTGAAATATCCCTTTGGAGAACAGGTGCATCCAAACCTC
TGGAAA
>1GAV2192a
ACAGCCATCTCAAACACGGATTCTTCATCTGGGAGCTGCTGTGGCAGCCACATTCCTCTG
GGATAAAGCAGTCCAGGAAGCCTTGGAAAGAGGACGGGAGAGCTGCAGACAAAGCATTTT
CAGCCTGGGCTTACCCAGCCTGTGAAATATCCCTTTGGAGAACAGGTACATCCAAACCTC
TGGAAA
>1GAV2192b
ACAGCCATCTCAAACACGGATTCTTCATCTGGGAGCTGCTGTGGCAGCCACATTCCTCTG
GGATAAAGCAGTCCAGGAAGCCTTGGAAAGAGGACGGGAGAGCTGCAGACAAAGCATTTT
CAGCCTGGGCTTACCCAGCCTGTGAAATATCTGTTTGGAGAACAGGTACATCCAAACCTC
TGGAAA
>2DHB4996a
ACAGCCATCTCAAACACGGATTCTTCATCTGGGAGCTGCTGTGGCAGCCACATTCCTCTG
GGATAAAGCAGTCCAGGAAGCCTTGGAAAGAGGACGGGAGAGCTGCAGACAAAGCATTTT
CAGCCTGGGCTTACCCAGCCTGTGAAATATCTGTTTGGAGAACAGGTACATCCAAACCTC
TGGAAA
>2DHB4996b
ACAGCCATCTCAAACACGGATTCTTCATCTGGGAGCTGCTGTGGCAGTCACATTCCTCTG
GGATAAAGCAGTCCAGGAAGCCTTGGAAAGAGGATGGGAGAGCTGCAGACAAAGCATTTT
CAGCCTGGGCTTACCCAGCCTGTGAAATATCCCTTTGGAGAACAGGTACATCCAAACCTC
TGGAAA
>2DHB5001a
ACAGCCATCTCAAACACGGATTCTTCATCTGGGAGCTGCTGTGGCAGCCACATTCCTCTG
GGATAAAGCAGTCCAGGAAGCCTTGGAAAGAGGACGGGAGAGCTGCAGACAAAGCATTTT
CAGCCTGGGCTTACCCAGCCTGTGAAATATCCCTTTGGAGAACAGGTACATCCAAACCTC
TGGAAA
>2DHB5001b
ACAGCCATCTCAAACACGGATTCTTCATCTGGGAGCTGCTGTGGCAGTCACATTCCTCTG
GGATAAAGCAGTCCAGGAAGCCTTGGAAAGAGGACGAGAGAGCTGCAGACAAAGCATTTT
CAGCCTGGGCTTACCCAGCCTGTGAAATATCCCTTTGGAGAACAGGTGCATCCAAACCTC
TGGAAA
>2DHB5002a
ACAGCCATCTCAAACACGGATTCTTCATCTGGGAGCTGCTGTGGCAGCCACATTCCTCTG
GGATAAAGCAGTCCAGGAAGCCTTGGAAAGAGGACGGGAGAGCTGCAGACAAAGCATTTT
CAGCCTGGGCTTACCCAGCCTGTGAAATATCTGTTTGGAGAACAGGTACATCCAAACCTC
TGGAAA
>2DHB5002b
ACAGCCATCTCAAACACGGATTCTTCATCTGGGAGCTGCTGTGGCAGTCACATTCCTCTG
GGATAAAGCAGTCCAGGAAGCCTTGGAAAGAGGACGGGAGAGCTGCAGACAAAGCATTTT
CAGCCTGGGCTTACCCAGCCTGTGAAATATCCCTTTGGAGAACAGGTGCATCCAAACCTC
TGGAAA
>2DHB5003a
ACAGCCATCTCAAACACGGATTCTTCATCTGGGAGCTGCTGTGGCAGCCACATTCCTCTG
GGATAAAGCAGTCCAGGAAGCCTTGGAAAGAGGACGGGAGAGCTGCAGACAAAGCATTTT
CAGCCTGGGCTTACCCAGCCTGTGAAATATCTGTTTGGAGAACAGGTACATCCAAACCTC
TGGAAA
>2DHB5003b
ACAGCCATCTCAAACACGGATTCTTCATCTGGGAGCTGCTGTGGCAGTCACATTCCTCTG
GGATAAAGCAGTCCAGGAAGCCTTGGAAAGAGGACGGGAGAGCTGCAGATAAAGCATTTT
CAGCCTGGGCTTACCCAGCCTGTGAAATATCCCTTTGGAGAACAGGTGCATCCAAACCTC
TGGAAA
>2DHB5004a
ACAGCCATCTCAAACACGGATTCTTCATCTGGGAGCTGCTGTGGCAGCCACATTCCTCTG
GGATAAAGCAGTCCAGGAAGCCTTGGAAAGAGGACGGGAGAGCTGCAGACAAAGCATTTT
CAGCCTGGGCTTACCCAGCCTGTGAAATATCCCTTTGGAGAACAGGTACATCCAAACCTC
TGGAAA
>2DHB5004b
ACAGCCATCTCAAACACGGATTCTTCATCTGGGAGCTGCTGTGGCAGCCACATTCCTCTG
GGATAAAGCAGTCCAGGAAGCCTTGGAAAGAGGACGGGAGAGCTGCAGACAAAGCATTTT
CAGCCTGGGCTTACCCAGCCTGTGAAATATCCCTTTGGAGAATAGGTACATCCAAACCTC
TGGAAA
>2MVZ850a
ACAGCCATCTCAAACACGGATTCTTCATCTGGGAGCTGCTGTGGCAGCCACATTCCTCTG
GGATAAAGCAGTCCAGGAAGCCTTGGAAAGAGGACGGGAGAGCTGCAGACAAAGCATTTT
CAGCCTGGGCTTACCCAGCCTGTGAAATATCCCTTTGGAGAATAGGTACATCCAAACCTC
TGGAAA
>2MVZ850b
ACAGCCATCTCAAACACGGATTCTTCATCTGGGAGCTGCTGTGGCAGTCACATTCCTCTG
GGATAAAGCAGTCCAGGAAGCCTTGGAAAGAGGACGGGAGAGCTGCAGATAAAGCATTTT
CAGCCTGGGCTTACCCAGCCTGTGAAATATCCCTTTGGAGAACAGGTGCATCCAAACCTC
TGGAAA
>2MVZ854a
ACAGCCATCTCAAACACGGATTCTTCATCTGGGAGCTGCTGTGGCAGCCACATTCCTCTG
GGATAAAGCAGTCCAGGAAGCCTTGGAAAGAGGACGGGAGAGCTGCAGACAAAGCATTTT
CAGCCTGGGCTTACCCAGCCTGTGAAATATCCCTTTGGAGAATAGGTACATCCAAACCTC
TGGAAA
>2MVZ854b
ACAGCCATCTCAAACACGGATTCTTCATCTGGGAGCTGCTGTGGCAGCCACATTCCTCTG
GGATAAAGCAGTCCAGGAAGCCTTGGAAAGAGGACGGGAGAGCTGCAGACAAAGCATTTT
CAGCCTGGGCTTACCCAGCCTGTGAAATATCCCTTTGGAGAATAGGTACATCCAAACCTC
TGGAAA
>2MVZ856a
ACAGCCATCTCAAACACGGATTCTTCATCTGGGAGCTGCTGTGGCAGCCACATTCCTCTG
GGATAAAGCAGTCCAGGAAGCCTTGGAAAGAGGACGGGAGAGCTGCAGACAAAGCATTTT
CAGCCTGGGCTTACCCAGCCTGTGAAATATCCCTTTGGAGAATAGGTACATCCAAACCTC
TGGAAA
>2MVZ856b
ACAGCCATCTCAAACACGGATTCTTCATCTGGGAGCTGCTGTGGCAGCCACATTCCTCTG
GGATAAAGCAGTCCAGGAAGCCTTGGAAAGAGGACGGGAGAGCTGCAGACAAAGCATTTT
CAGCCTGGGCTTACCCAGCCTGTGAAATATCTGTTTGGAGAACAGGTACATCCAAACCTC
TGGAAA
>3DHB2255a
ACAGCCATCTCAAACACGGATTCTTCATCTGGGAGCTGCTGTGGCAGTCACATTCCTCTG
GGATAAAGCAGTCCAGGAAGCCTTGGAAAGAGGACGGGAGAGCTGCAGACAAAGCATTTT
CAGCCTGGGCTTACCCAGCCTGTGAAATATCCCTTTGGAGAACAGGTACATCCAAACCTC
TGGAAA
>3DHB2255b
ACAGCCATCTCAAACACGGATTCTTCATCTGGGAGCTGCTGTGGCAGTCACATTCCTCTG
GGATAAAGCAGTCCAGGAAGCCTTGGAAAGAGGACGAGAGAGCTGCAGACAAAGCATTTT
CAGCCTGGGCTTACCCAGCCTGTGAAATATCCCTTTGGAGAACAGGTGCATCCAAACCTC
TGGAAA
>3DHB2299a
ACAGCCATCTCAAACACGGATTCTTCATCTGGGAGCTGCTGTGGCAGCCACATTCCTCTG
GGATAAAGCAGTCCAGGAAGCCTTGGAAAGAGGACGGGAGAGCTGCAGACAAAGCATTTT
CAGCCTGGGCTTACCCAGCCTGTGAAATATCCCTTTGGAGAACAGGTACATCCAAACCTC
TGGAAA
>3DHB2299b
ACAGCCATCTCAAACACGGATTCTTCATCTGGGAGCTGCTGTGGCAGCCACATTCCTCTG
GGATAAAGCAGTCCAGGAAGCCTTGGAAAGAGGACGGGAGAGCTGCAGACAAAGCATTTT
CAGCCTGGGCTTACCCAGCCTGTGAAATATCCCTTTGGAGAATAGGTACATCCAAACCTC
TGGAAA
>3DHB2300a
ACAGCCATCTCAAACACGGATTCTTCATCTGGGAGCTGCTGTGGCAGCCACATTCCTCTG
GGATAAAGCAGTCCAGGAAGCCTTGGAAAGAGGACGGGAGAGCTGCAGACAAAGCATTTT
CAGCCTGGGCTTACCCAGCCTGTGAAATATCCCTTTGGAGAATAGGTACATCCAAACCTC
TGGAAA
>3DHB2300b
ACAGCCATCTCAAACACGGACTCTTCATCTGGGAGCTGCTGTGGCAGTCACATTCCTCTG
GGATAAAGCAGTCCAGGAAGCCTTGGAAAGAGGACGGGAGAGCTGCAGACAAAGCATTTT
CAGCCTGGGCTTACCCAGCCTGTGAAATATCCCTTTGGAGAACAGGTACATCCAAACCTC
TGGAAA
>3DHB3623a
ACAGCCATCTCAAACACGGATTCTTCATCTGGGAGCTGCTGTGGCAGCCACATTCCTCTG
GGATAAAGCAGTCCAGGAAGCCTTGGAAAGAGGACGGGAGAGCTGCAGACAAAGCATTTT
CAGCCTGGGCTTACCCAGCCTGTGAAATATCCCTTTGGAGAATAGGTACATCCAAACCTC
TGGAAA
>3DHB3623b
ACAGCCATCTCAAACACGGATTCTTCATCTGGGAGCTGCTGTGGCAGTCACATTCCTCTG
GGATAAAGCAGTCCAGGAAGCCTTGGAAAGAGGACGGGAGAGCTGCAGACAAAGCATTTT
CAGCCTGGGCTTACCCAGCCTGTGAAATATCCCTTTGGAGAACAGGTGCATCCAAACCTC
TGGAAA
>3DHB5046a
ACAGCCATCTCAAACACGGATTCTTCATCTGGGAGCTGCTGTGGCAGCCACATTCCTCTG
GGATAAAGCAGTCCAGGAAGCCTTGGAAAGAGGACGGGAGAGCTGCAGACAAAGCATTTT
CAGCCTGGGCTTACCCAGCCTGTGAAATATCCCTTTGGAGAATAGGTACATCCAAACCTC
TGGAAA
>3DHB5046b
ACAGCCATCTCAAACACGGATTCTTCATCTGGGAGCTGCTGTGGCAGTCACATTCCTCTG
GGATAAAGCAGTCCAGGAAGCCTTGGAAAGAGGACGGGAGAGCTGCAGACAAAGCATTTT
CAGCCTGGGCTTACCCAGCCTGTGAAATATCCCTTTGGAGAACAGGTGCATCCAAACCTC
TGGAAA
>3DHB5047a
ACAGCCATCTCAAACACGGATTCTTCATCTGGGAGCTGCTGTGGCAGCCACATTCCTCTG
GGATAAAGCAGTCCAGGAAGCCTTGGAAAGAGGACGGGAGAGCTGCAGACAAAGCATTTT
CAGCCTGGGCTTACCCAGCCTGTGAAATATCCCTTTGGAGAACAGGTACATCCAAACCTC
TGGAAA
>3DHB5047b
ACAGCCATCTCAAACACGGATTCTTCATCTGGGAGCTGCTGTGGCAGTCACATTCCTCTG
GGATAAAGCAGTCCAGGAAGCCTTGGAAAGAGGACGGGAGAGCTGCAGACAAAGCATTTT
CAGCCTGGGCTTACCCAGCCTGTGAAATATCCCTTTGGAGAACAGGTGCATCCAAACCTC
TGGAAA
>3DHB5114a
ACAGCCATCTCAAACACGGATTCTTCATCTGGGAGCTGCTGTGGCAGCCACATTCCTCTG
GGATAAAGCAGTCCAGGAAGCCTTGGAAAGAGGACGGGAGAGCTGCAGACAAAGCATTTT
CAGCCTGGGCTTACCCAGCCTGTGAAATATCCCTTTGGAGAACAGGTACATCCAAACCTC
TGGAAA
>3DHB5114b
ACAGCCATCTCAAACACGGATTCTTCATCTGGGAGCTGCTGTGGCAGCCACATTCCTCTG
GGATAAAGCAGTCCAGGAAGCCTTGGAAAGAGGACGGGAGAGCTGCAGACAAAGCATTTT
CAGCCTGGGCTTACCCAGCCTGTGAAATATCTGTTTGGAGAACAGGTACATCCAAACCTC
TGGAAA
>3DHB5115a
ACAGCCATCTCAAACACGGATTCTTCATCTGGGAGCTGCTGTGGCAGCCACATTCCTCTG
GGATAAAGCAGTCCAGGAAGCCTTGGAAAGAGGACGGGAGAGCTGCAGACAAAGCATTTT
CAGCCTGGGCTTACCCAGCCTGTGAAATATCCCTTTGGAGAACAGGTACATCCAAACCTC
TGGAAA
>3DHB5115b
ACAGCCATCTCAAACACGGATTCTTCATCTGGGAGCTGCTGTGGCAGTCACATTCCTCTG
GGATAAAGCAGTCCAGGAAGCCTTGGAAAGAGGACGGGAGAGCTGCAGACAAAGCATTTT
CAGCCTGGGCTTACCCAGCCTGTGAAATATCCCTTTGGAGAACAGGTGCATCCAAACCTC
TGGAAA
>4GAV1922a
ACAGCCATCTCAAACACGGATTCTTCATCTGGGAGCTGCTGTGGCAGCCACATTCCTCTG
GGATAAAGCAGTCCAGGAAGCCTTGGAAAGAGGACGGGAGAGCTGCAGACAAAGCATTTT
CAGCCTGGGCTTACCCAGCCTGTGAAATATCCCTTTGGAGAACAGGTACATCCAAACCTC
TGGAAA
>4GAV1922b
ACAGCCATCTCAAACACGGATTCTTCATCTGGGAGCTGCTGTGGCAGTCACATTCCTCTG
GGATAAAGCAGTCCAGGAAGCCTTGGAAAGAGGACGGGAGAGCTGCAGACAAAGCATTTT
CAGCCTGGGCTTACCCAGCCTGTGAAATATCCCTTTGGAGAACAGGTACATCCAAACCTC
TGGAAA
>4GAV2223a
ACAGCCATCTCAAACACGGATTCTTCATCTGGGAGCTGCTGTGGCAGCCACATTCCTCTG
GGATAAAGCAGTCCAGGAAGCCTTGGAAAGAGGACGGGAGAGCTGCAGACAAAGCATTTT
CAGCCTGGGCTTACCCAGCCTGTGAAATATCTGTTTGGAGAACAGGTACATCCAAACCTC
TGGAAA
>4GAV2223b
ACAGCCATCTCAAACACGGATTCTTCATCTGGGAGCTGCTGTGGCAGTCACATTCCTCTG
GGATAAAGCAGTCCAGGAAGCCTTGGAAAGAGGACGGGAGAGCTGCAGACAAAGCATTTT
CAGCCTGGGCTTACCCAGCCTGTGAAATATCCCTTTGGAGAACAGGTACATCCAAACCTC
TGGAAA
>4GAV2230a
ACAGCCATCTCAAACACGGATTCTTCATCTGGGAGCTGCTGTGGCAGTCACATTCCTCTG
GGATAAAGCAGTCCAGGAAGCCTTGGAAAGAGGACGGGAGAGCTGCAGACAAAGCATTTT
CAGCCTGGGCTTACCCAGCCTGTGAAATATCCCTTTGGAGAACAGGTACATCCAAACCTC
TGGAAA
>4GAV2230b
ACAGCCATCTCAAACACGGATTCTTCATCTGGGAGCTGCTGTGGCAGTCACATTCCTCTG
GGATAAAGCAGTCCAGGAAGCCTTGGAAAGAGGACGGGAGAGCTGCAGACAAAGCATTTT
CAGCCTGGGCTTACCCAGCCTGTGAAATATCCCTTTGGAGAACAGGTGCATCCAAACCTC
TGGAAA
>4GAV2233a
ACAGCCATCTCAAACACGGATTCTTCATCTGGGAGCTGCTGTGGCAGTCACATTCCTCTG
GGATAAAGCAGTCCAGGAAGCCTTGGAAAGAGGACGAGAGAGCTGCAGACAAAGCATTTT
CAGCCTGGGCTTACCCAGCCTGTGAAATATCCCTTTGGAGAACAGGTGCATCCAAACCTC
TGGAAA
>4GAV2233b
ACAGCCATCTCAAACACGGATTCTTCATCTGGGAGCTGCTGTGGCAGTCACATTCCTCTG
GGATAAAGCAGTCCAGGAAGCCTTGGAAAGAGGACGAGAGAGCTGCAGACAAAGCATTTT
CAGCCTGGGCTTACCCAGCCTGTGAAATATCCCTTTGGAGAACAGGTGCATCCAAACCTC
TGGAAA
>4GAV2236a
ACAGCCATCTCAAACACGGATTCTTCATCTGGGAGCTGCTGTGGCAGTCACATTCCTCTG
GGATAAAGCAGTCCAGGAAGCCTTGGAAAGAGGACGGGAGAGCTGCAGACAAAGCATTTT
CAGCCTGGGCTTACCCAGCCTGTGAAATATCCCTTTGGAGAACAGGTACATCCAAACCTC
TGGAAA
>4GAV2236b
ACAGCCATCTCAAACACGGATTCTTCATCTGGGAGCTGCTGTGGCAGTCACATTCCTCTG
GGATAAAGCAGTCCAGGAAGCCTTGGAAAGAGGACGAGAGAGCTGCAGACAAAGCATTTT
CAGCCTGGGCTTACCCAGCCTGTGAAATATCCCTTTGGAGAACAGGTGCATCCAAACCTC
TGGAAA
>4GAV2244a
ACAGCCATCTCAAACACGGATTCTTCATCTGGGAGCTGCTGTGGCAGTCACATTCCTCTG
GGATAAAGCAGTCCAGGAAGCCTTGGAAAGAGGACGGGAGAGCTGCAGACAAAGCATTTT
CAGCCTGGGCTTACCCAGCCTGTGAAATATCCCTTTGGAGAACAGGTACATCCAAACCTC
TGGAAA
>4GAV2244b
ACAGCCATCTCAAACACGGATTCTTCATCTGGGAGCTGCTGTGGCAGTCACATTCCTCTG
GGATAAAGCAGTCCAGGAAGCCTTGGAAAGAGGACGAGAGAGCTGCAGACAAAGCATTTT
CAGCCTGGGCTTACCCAGCCTGTGAAATATCCCTTTGGAGAACAGGTGCATCCAAACCTC
TGGAAA
>4GAV2249a
ACAGCCATCTCAAACACGGATTCTTCATCTGGGAGCTGCTGTGGCAGTCACATTCCTCTG
GGATAAAGCAGTCCAGGAAGCCTTGGAAAGAGGACGGGAGAGCTGCAGACAAAGCATTTT
CAGCCTGGGCTTACCCAGCCTGTGAAATATCCCTTTGGAGAACAGGTACATCCAAACCTC
TGGAAA
>4GAV2249b
ACAGCCATCTCAAACACGGATTCTTCATCTGGGAGCTGCTGTGGCAGTCACATTCCTCTG
GGATAAAGCAGTCCAGGAAGCCTTGGAAAGAGGACGAGAGAGCTGCAGACAAAGCATTTT
CAGCCTGGGCTTACCCAGCCTGTGAAATATCCCTTTGGAGAACAGGTGCATCCAAACCTC
TGGAAA
>4GAV2250a
ACAGCCATCTCAAACACGGATTCTTCATCTGGGAGCTGCTGTGGCAGTCACATTCCTCTG
GGATAAAGCAGTCCAGGAAGCCTTGGAAAGAGGACGGGAGAGCTGCAGACAAAGCATTTT
CAGCCTGGGCTTACCCAGCCTGTGAAATATCCCTTTGGAGAACAGGTGCATCCAAACCTC
TGGAAA
>4GAV2250b
ACAGCCATCTCAAACACGGATTCTTCATCTGGGAGCTGCTGTGGCAGTCACATTCCTCTG
GGATAAAGCAGTCCAGGAAGCCTTGGAAAGAGGACGGGAGAGCTGCAGACAAAGCATTTT
CAGCCTGGGCTTACCCAGCCTGTGAAATATCCCTTTGGAGAACAGGTGCATCCAAACCTC
TGGAAA
>5GMS605a
ACAGCCATCTCAAACACGGATTCTTCATCTGGGAGCTGCTGTGGCAGCCACATTCCTCTG
GGATAAAGCAGTCCAGGAAGCCTTGGAAAGAGGACGGGAGAGCTGCAGACAAAGCATTTT
CAGCCTGGGCTTACCCAGCCTGTGAAATATCCCTTTGGAGAACAGGTACATCCAAACCTC
TGGAAA
>5GMS605b
ACAGCCATCTCAAACACGGATTCTTCATCTGGGAGCTGCTGTGGCAGCCACATTCCTCTG
GGATAAAGCAGTCCAGGAAGCCTTGGAAAGAGGACGGGAGAGCTGCAGACAAAGCATTTT
CAGCCTGGGCTTACCCAGCCTGTGAAATATCTGTTTGGAGAACAGGTACATCCAAACCTC
TGGAAA
>5GMS606a
ACAGCCATCTCAAACACGGATTCTTCATCTGGGAGCTGCTGTGGCAGCCACATTCCTCTG
GGATAAAGCAGTCCAGGAAGCCTTGGAAAGAGGACGGGAGAGCTGCAGACAAAGCATTTT
CAGCCTGGGCTTACCCAGCCTGTGAAATATCCCTTTGGAGAACAGGTACATCCAAACCTC
TGGAAA
>5GMS606b
ACAGCCATCTCAAACACGGATTCTTCATCTGGGAGCTGCTGTGGCAGCCACATTCCTCTG
GGATAAAGCAGTCCAGGAAGCCTTGGAAAGAGGACGGGAGAGCTGCAGACAAAGCATTTT
CAGCCTGGGCTTACCCAGCCTGTGAAATATCTGTTTGGAGAACAGGTACATCCAAACCTC
TGGAAA
>5GMS607a
ACAGCCATCTCAAACACGGATTCTTCATCTGGGAGCTGCTGTGGCAGCCACATTCCTCTG
GGATAAAGCAGTCCAGGAAGCCTTGGAAAGAGGACGGGAGAGCTGCAGACAAAGCATTTT
CAGCCTGGGCTTACCCAGCCTGTGAAATATCCCTTTGGAGAACAGGTACATCCAAACCTC
TGGAAA
>5GMS607b
ACAGCCATCTCAAACACGGATTCTTCATCTGGGAGCTGCTGTGGCAGCCACATTCCTCTG
GGATAAAGCAGTCCAGGAAGCCTTGGAAAGAGGACGGGAGAGCTGCAGACAAAGCATTTT
CAGCCTGGGCTTACCCAGCCTGTGAAATATCTGTTTGGAGAACAGGTACATCCAAACCTC
TGGAAA
>5GMS608a
ACAGCCATCTCAAACACGGATTCTTCATCTGGGAGCTGCTGTGGCAGCCACATTCCTCTG
GGATAAAGCAGTCCAGGAAGCCTTGGAAAGAGGACGGGAGAGCTGCAGACAAAGCATTTT
CAGCCTGGGCTTACCCAGCCTGTGAAATATCCCTTTGGAGAACAGGTACATCCAAACCTC
TGGAAA
>5GMS608b
ACAGCCATCTCAAACACGGATTCTTCATCTGGGAGCTGCTGTGGCAGCCACATTCCTCTG
GGATAAAGCAGTCCAGGAAGCCTTGGAAAGAGGACGGGAGAGCTGCAGACAAAGCATTTT
CAGCCTGGGCTTACCCAGCCTGTGAAATATCTGTTTGGAGAACAGGTACATCCAAACCTC
TGGAAA
>5GMS609a
ACAGCCATCTCAAACACGGATTCTTCATCTGGGAGCTGCTGTGGCAGCCACATTCCTCTG
GGATAAAGCAGTCCAGGAAGCCTTGGAAAGAGGACGGGAGAGCTGCAGACAAAGCATTTT
CAGCCTGGGCTTACCCAGCCTGTGAAATATCCCTTTGGAGAACAGGTACATCCAAACCTC
TGGAAA
>5GMS609b
ACAGCCATCTCAAACACGGATTCTTCATCTGGGAGCTGCTGTGGCAGCCACATTCCTCTG
GGATAAAGCAGTCCAGGAAGCCTTGGAAAGAGGACGGGAGAGCTGCAGACAAAGCATTTT
CAGCCTGGGCTTACCCAGCCTGTGAAATATCTGTTTGGAGAACAGGTACATCCAAACCTC
TGGAAA
>5GMS610a
ACAGCCATCTCAAACACGGATTCTTCATCTGGGAGCTGCTGTGGCAGCCACATTCCTCTG
GGATAAAGCAGTCCAGGAAGCCTTGGAAAGAGGACGGGAGAGCTGCAGACAAAGCATTTT
CAGCCTGGGCTTACCCAGCCTGTGAAATATCCCTTTGGAGAACAGGTACATCCAAACCTC
TGGAAA
>5GMS610b
ACAGCCATCTCAAACACGGATTCTTCATCTGGGAGCTGCTGTGGCAGCCACATTCCTCTG
GGATAAAGCAGTCCAGGAAGCCTTGGAAAGAGGACGGGAGAGCTGCAGACAAAGCATTTT
CAGCCTGGGCTTACCCAGCCTGTGAAATATCCCTTTGGAGAATAGGTACATCCAAACCTC
TGGAAA
>5GMS611a
ACAGCCATCTCAAACACGGATTCTTCATCTGGGAGCTGCTGTGGCAGCCACATTCCTCTG
GGATAAAGCAGTCCAGGAAGCCTTGGAAAGAGGACGGGAGAGCTGCAGACAAAGCATTTT
CAGCCTGGGCTTACCCAGCCTGTGAAATATCTGTTTGGAGAACAGGTACATCCAAACCTC
TGGAAA
>5GMS611b
ACAGCCATCTCAAACACGGATTCTTCATCTGGGAGCTGCTGTGGCAGCCACATTCCTCTG
GGATAAAGCAGTCCAGGAAGCCTTGGAAAGAGGACGGGAGAGCTGCAGACAAAGCATTTT
CAGCCTGGGCTTACCCAGCCTGTGAAATATCTGTTTGGAGAACAGGTACATCCAAACCTC
TGGAAA
>5GMS612a
ACAGCCATCTCAAACACGGATTCTTCATCTGGGAGCTGCTGTGGCAGCCACATTCCTCTG
GGATAAAGCAGTCCAGGAAGCCTTGGAAAGAGGACGGGAGAGCTGCAGACAAAGCATTTT
CAGCCTGGGCTTACCCAGCCTGTGAAATATCCCTTTGGAGAACAGGTACATCCAAACCTC
TGGAAA
>5GMS612b
ACAGCCATCTCAAACACGGATTCTTCATCTGGGAGCTGCTGTGGCAGCCACATTCCTCTG
GGATAAAGCAGTCCAGGAAGCCTTGGAAAGAGGACGGGAGAGCTGCAGACAAAGCATTTT
CAGCCTGGGCTTACCCAGCCTGTGAAATATCCCTTTGGAGAACAGGTACATCCAAACCTC
TGGAAA
>6MVZ174a
ACAGCCATCTCAAACACGGATTCTTCATCTGGGAGCTGCTGTGGCAGCCACATTCCTCTG
GGATAAAGCAGTCCAGGAAGCCTTGGAAAGAGGACGGGAGAGCTGCAGACAAAGCATTTT
CAGCCTGGGCTTACCCAGCCTGTGAAATATCTGTTTGGAGAACAGGTACATCCAAACCTC
TGGAAA
>6MVZ174b
ACAGCCATCTCAAACACGGATTCTTCATCTGGGAGCTGCTGTGGCAGTCACATTCCTCTG
GGATAAAGCAGTCCAGGAAGCCTTGGAAAGAGGACGGGAGAGCTGCAGACAAAGCATTTT
CAGCCTGGGCTTACCCAGCCTGTGAAATATCCCTTTGGAGAACAGGTACATCCAAACCTC
TGGAAA
>6MVZ175a
ACAGCCATCTCAAACACGGATTCTTCATCTGGGAGCTGCTGTGGCAGCCACATTCCTCTG
GGATAAAGCAGTCCAGGAAGCCTTGGAAAGAGGACGGGAGAGCTGCAGACAAAGCATTTT
CAGCCTGGGCTTACCCAGCCTGTGAAATATCCCTTTGGAGAACAGGTACATCCAAACCTC
TGGAAA
>6MVZ175b
ACAGCCATCTCAAACACGGATTCTTCATCTGGGAGCTGCTGTGGCAGCCACATTCCTCTG
GGATAAAGCAGTCCAGGAAGCCTTGGAAAGAGGACGGGAGAGCTGCAGACAAAGCATTTT
CAGCCTGGGCTTACCCAGCCTGTGAAATATCTGTTTGGAGAACAGGTACATCCAAACCTC
TGGAAA
>6MVZ176a
ACAGCCATCTCAAACACGGATTCTTCATCTGGGAGCTGCTGTGGCAGCCACATTCCTCTG
GGATAAAGCAGTCCAGGAAGCCTTGGAAAGAGGACGGGAGAGCTGCAGACAAAGCATTTT
CAGCCTGGGCTTACCCAGCCTGTGAAATATCCCTTTGGAGAACAGGTACATCCAAACCTC
TGGAAA
>6MVZ176b
ACAGCCATCTCAAACACGGATTCTTCATCTGGGAGCTGCTGTGGCAGCCACATTCCTCTG
GGATAAAGCAGTCCAGGAAGCCTTGGAAAGAGGACGGGAGAGCTGCAGACAAAGCATTTT
CAGCCTGGGCTTACCCAGCCTGTGAAATATCCCTTTGGAGAACAGGTACATCCAAACCTC
TGGAAA
>6MVZ178a
ACAGCCATCTCAAACACGGATTCTTCATCTGGGAGCTGCTGTGGCAGCCACATTCCTCTG
GGATAAAGCAGTCCAGGAAGCCTTGGAAAGAGGACGGGAGAGCTGCAGACAAAGCATTTT
CAGCCTGGGCTTACCCAGCCTGTGAAATATCTGTTTGGAGAACAGGTACATCCAAACCTC
TGGAAA
>6MVZ178b
ACAGCCATCTCAAACACGGATTCTTCATCTGGGAGCTGCTGTGGCAGCCACATTCCTCTG
GGATAAAGCAGTCCAGGAAGCCTTGGAAAGAGGACGGGAGAGCTGCAGACAAAGCATTTT
CAGCCTGGGCTTACCCAGCCTGTGAAATATCTGTTTGGAGAACAGGTACATCCAAACCTC
TGGAAA
>6MVZ179a
ACAGCCATCTCAAACACGGATTCTTCATCTGGGAGCTGCTGTGGCAGCCACATTCCTCTG
GGATAAAGCAGTCCAGGAAGCCTTGGAAAGAGGACGGGAGAGCTGCAGACAAAGCATTTT
CAGCCTGGGCTTACCCAGCCTGTGAAATATCTGTTTGGAGAACAGGTACATCCAAACCTC
TGGAAA
>6MVZ179b
ACAGCCATCTCAAACACGGATTCTTCATCTGGGAGCTGCTGTGGCAGCCACATTCCTCTG
GGATAAAGCAGTCCAGGAAGCCTTGGAAAGAGGACGGGAGAGCTGCAGACAAAGCATTTT
CAGCCTGGGCTTACCCAGCCTGTGAAATATCTGTTTGGAGAACAGGTACATCCAAACCTC
TGGAAA
>6MVZ180a
ACAGCCATCTCAAACACGGATTCTTCATCTGGGAGCTGCTGTGGCAGCCACATTCCTCTG
GGATAAAGCAGTCCAGGAAGCCTTGGAAAGAGGACGGGAGAGCTGCAGACAAAGCATTTT
CAGCCTGGGCTTACCCAGCCTGTGAAATATCCCTTTGGAGAATAGGTACATCCAAACCTC
TGGAAA
>6MVZ180b
ACAGCCATCTCAAACACGGATTCTTCATCTGGGAGCTGCTGTGGCAGCCACATTCCTCTG
GGATAAAGCAGTCCAGGAAGCCTTGGAAAGAGGACGGGAGAGCTGCAGACAAAGCATTTT
CAGCCTGGGCTTACCCAGCCTGTGAAATATCTGTTTGGAGAACAGGTACATCCAAACCTC
TGGAAA
>6MVZ182a
ACAGCCATCTCAAACACGGATTCTTCATCTGGGAGCTGCTGTGGCAGCCACATTCCTCTG
GGATAAAGCAGTCCAGGAAGCCTTGGAAAGAGGACGGGAGAGCTGCAGACAAAGCATTTT
CAGCCTGGGCTTACCCAGCCTGTGAAATATCCCTTTGGAGAACAGGTACATCCAAACCTC
TGGAAA
>6MVZ182b
ACAGCCATCTCAAACACGGATTCTTCATCTGGGAGCTGCTGTGGCAGCCACATTCCTCTG
GGATAAAGCAGTCCAGGAAGCCTTGGAAAGAGGACGGGAGAGCTGCAGACAAAGCATTTT
CAGCCTGGGCTTACCCAGCCTGTGAAATATCTGTTTGGAGAACAGGTACATCCAAACCTC
TGGAAA
>6MVZ183a
ACAGCCATCTCAAACACGGATTCTTCATCTGGGAGCTGCTGTGGCAGCCACATTCCTCTG
GGATAAAGCAGTCCAGGAAGCCTTGGAAAGAGGACGGGAGAGCTGCAGACAAAGCATTTT
CAGCCTGGGCTTACCCAGCCTGTGAAATATCCCTTTGGAGAATAGGTACATCCAAACCTC
TGGAAA
>6MVZ183b
ACAGCCATCTCAAACACGGATTCTTCATCTGGGAGCTGCTGTGGCAGCCACATTCCTCTG
GGATAAAGCAGTCCAGGAAGCCTTGGAAAGAGGACGGGAGAGCTGCAGACAAAGCATTTT
CAGCCTGGGCTTACCCAGCCTGTGAAATATCTGTTTGGAGAACAGGTACATCCAAACCTC
TGGAAA
>7JK03612a
ACAGCCATCTCAAACACGGATTCTTCATCTGGGAGCTGCTGTGGCAGACACATTCCTCTG
GGATAAAGCAGTCCAGGAAGCCTTGGAAAGAGGACGGGAGAGCTGCAGACAAAGCATTTT
CAGCCTGGGCTTACCCAGCCTGTGAAATATCCCTTTGGAGAATAGGTACATCCAAACCTC
TGGAAA
>7JK03612b
ACAGCCATCTCAAACACGGATTCTTCATCTGGGAGCTGCTGTGGCAGCCACATTCCTCTG
GGATAAAGCAGTCCAGGAAGCCTTGGAAAGAGGACGGGAGAGCTGCAGACAAAGCATTTT
CAGCCTGGGCTTACCCAGCCTGTGAAATATCCCTTTGGAGAATAGGTACATCCAAACCTC
TGGAAA
>7JK03613a
ACAGCCATCTCAAACACGGATTCTTCATCTGGGAGCTGCTGTGGCAGCCACATTCCTCTG
GGATAAAGCAGTCCAGGAAGCCTTGGAAAGAGGACGGGAGAGCTGCAGACAAAGCATTTT
CAGCCTGGGCTTACCCAGCCTGTGAAATATCCCTTTGGAGAACAGGTACATCCAAACCTC
TGGAAA
>7JK03613b
ACAGCCATCTCAAACACGGATTCTTCATCTGGGAGCTGCTGTGGCAGTCACATTCCTCTG
GGATAAAGCAGTCCAGGAAGCCTTGGAAAGAGGACGGGAGAGCTGCAGACAAAGCATTTT
CAGCCTGGGCTTACCCAGCCTGTGAAATATCCCTTTGGAGAACAGGTGCATCCAAACCTC
TGGAAA
>7JK03614a
ACAGCCATCTCAAACACGGATTCTTCATCTGGGAGCTGCTGTGGCAGCCACATTCCTCTG
GGATAAAGCAGTCCAGGAAGCCTTGGAAAGAGGACGGGAGAGCTGCAGACAAAGCATTTT
CAGCCTGGGCTTACCCAGCCTGTGAAATATCCCTTTGGAGAATAGGTACATCCAAACCTC
TGGAAA
>7JK03614b
ACAGCCATCTCAAACACGGATTCTTCATCTGGGAGCTGCTGTGGCAGCCACATTCCTCTG
GGATAAAGCAGTCCAGGAAGCCTTGGAAAGAGGACGGGAGAGCTGCAGACAAAGCATTTT
CAGCCTGGGCTTACCCAGCCTGTGAAATATCCCTTTGGAGAATAGGTACATCCAAACCTC
TGGAAA
>7JK03615a
ACAGCCATCTCAAACACGGATTCTTCATCTGGGAGCTGCTGTGGCAGCCACATTCCTCTG
GGATAAAGCAGTCCAGGAAGCCTTGGAAAGAGGACGGGAGAGCTGCAGACAAAGCATTTT
CAGCCTGGGCTTACCCAGCCTGTGAAATATCTGTTTGGAGAACAGGTACATCCAAACCTC
TGGAAA
>7JK03615b
ACAGCCATCTCAAACATGGATTCTTCATCTGGGAGCTGCTGTGGCAGCCACATTCCTCTG
GGATAAAGCAGTCCAGGAAGCCTTGGAAAGAGGACGGGAGAGCTGCAGACAAAGCATTTT
CAGCCTGGGCTTACCCAGCCTGTGAAATATCCCTTTGGAGAACAGGTACATCCAAACCTC
TGGAAA
>7JMD014a
ACAGCCATCTCAAACACGGATTCTTCATCTGGGAGCTGCTGTGGCAGCCACATTCCTCTG
GGATAAAGCAGTCCAGGAAGCCTTGGAAAGAGGACGGGAGAGCTGCAGACAAAGCATTTT
CAGCCTGGGCTTACCCAGCCTGTGAAATATCCCTTTGGAGAACAGGTACATCCAAACCTC
TGGAAA
>7JMD014b
ACAGCCATCTCAAACACGGATTCTTCATCTGGGAGCTGCTGTGGCAGCCACATTCCTCTG
GGATAAAGCAGTCCAGGAAGCCTTGGAAAGAGGACGGGAGAGCTGCAGACAAAGCATTTT
CAGCCTGGGCTTACCCAGCCTGTGAAATATCTGTTTGGAGAACAGGTACATCCAAACCTC
TGGAAA
>8GMS837a
ACAGCCATCTCAAACACGGATTCTTCATCTGGGAGCTGCTGTGGCAGCCACATTCCTCTG
GGATAAAGCAGTCCAGGAAGCCTTGGAAAGAGGACGGGAGAGCTGCAGACAAAGCATTTT
CAGCCTGGGCTTACCCAGCCTGTGAAATATCTGTTTGGAGAACAGGTACATCCAAACCTC
TGGAAA
>8GMS837b
ACAGCCATCTCAAACACGGATTCTTCATCTGGGAGCTGCTGTGGCAGTCACATTCCTCTG
GGATAAAGCAGTCCAGGAAGCCTTGGAAAGAGGACGGGAGAGCTGCAGACAAAGCATTTT
CAGCCTGGGCTTACCCAGCCTGTGAAATATCCCTTTGGAGAACAGGTGCATCCAAACCTC
TGGAAA
>8GMS838a
ACAGCCATCTCAAACACGGATTCTTCATCTGGGAGCTGCTGTGGCAGCCACATTCCTCTG
GGATAAAGCAGTCCAGGAAGCCTTGGAAAGAGGACGGGAGAGCTGCAGACAAAGCATTTT
CAGCCTGGGCTTACCCAGCCTGTGAAATATCCCTTTGGAGAACAGGTACATCCAAACCTC
TGGAAA
>8GMS838b
ACAGCCATCTCAAACACGGATTCTTCATCTGGGAGCTGCTGTGGCAGTCACATTCCTCTG
GGATAAAGCAGTCCAGGAAGCCTTGGAAAGAGGACGGGAGAGCTGCAGACAAAGCATTTT
CAGCCTGGGCTTACCCAGCCTGTGAAATATCCCTTTGGAGAACAGGTGCATCCAAACCTC
TGGAAA
>8GMS839a
ACAGCCATCTCAAACACGGATTCTTCATCTGGGAGCTGCTGTGGCAGCCACATTCCTCTG
GGATAAAGCAGTCCAGGAAGCCTTGGAAAGAGGACGGGAGAGCTGCAGACAAAGCATTTT
CAGCCTGGGCTTACCCAGCCTGTGAAATATCCCTTTGGAGAACAGGTACATCCAAACCTC
TGGAAA
>8GMS839b
ACAGCCATCTCAAACACGGATTCTTCATCTGGGAGCTGCTGTGGCAGCCACATTCCTCTG
GGATAAAGCAGTCCAGGAAGCCTTGGAAAGAGGACGGGAGAGCTGCAGACAAAGCATTTT
CAGCCTGGGCTTACCCAGCCTGTGAAATATCCCTTTGGAGAATAGGTACATCCAAACCTC
TGGAAA
>8GMS840a
ACAGCCATCTCAAACACGGATTCTTCATCTGGGAGCTGCTGTGGCAGCCACATTCCTCTG
GGATAAAGCAGTCCAGGAAGCCTTGGAAAGAGGACGGGAGAGCTGCAGACAAAGCATTTT
CAGCCTGGGCTTACCCAGCCTGTGAAATATCCCTTTGGAGAACAGGTACATCCAAACCTC
TGGAAA
>8GMS840b
ACAGCCATCTCAAACACGGATTCTTCATCTGGGAGCTGCTGTGGCAGTCACATTCCTCTG
GGATAAAGCAGTCCAGGAAGCCTTGGAAAGAGGACGGGAGAGCTGCAGACAAAGCATTTT
CAGCCTGGGCTTACCCAGCCTGTGAAATATCCCTTTGGAGAACAGGTGCATCCAAACCTC
TGGAAA
>8JMD018a
ACAGCCATCTCAAACACGGATTCTTCATCTGGGAGCTGCTGTGGCAGCCACATTCCTCTG
GGATAAAGCAGTCCAGGAAGCCTTGGAAAGAGGACGGGAGAGCTGCAGACAAAGCATTTT
CAGCCTGGGCTTACCCAGCCTGTGAAATATCCCTTTGGAGAATAGGTACATCCAAACCTC
TGGAAA
>8JMD018b
ACAGCCATCTCAAACACGGATTCTTCATCTGGGAGCTGCTGTGGCAGCCACATTCCTCTG
GGATAAAGCAGTCCAGGAAGCCTTGGAAAGAGGACGGGAGAGCTGCAGACAAAGCATTTT
CAGCCTGGGCTTACCCAGCCTGTGAAATATCTGTTTGGAGAACAGGTACATCCAAACCTC
TGGAAA
>8JMD019a
ACAGCCATCTCAAACACGGATTCTTCATCTGGGAGCTGCTGTGGCAGCCACATTCCTCTG
GGATAAAGCAGTCCAGGAAGCCTTGGAAAGAGGACGGGAGAGCTGCAGACAAAGCATTTT
CAGCCTGGGCTTACCCAGCCTGTGAAATATCCCTTTGGAGAACAGGTACATCCAAACCTC
TGGAAA
>8JMD019b
ACAGCCATCTCAAACACGGATTCTTCATCTGGGAGCTGCTGTGGCAGCCACATTCCTCTG
GGATAAAGCAGTCCAGGAAGCCTTGGAAAGAGGACGGGAGAGCTGCAGACAAAGCATTTT
CAGCCTGGGCTTACCCAGCCTGTGAAATATCCCTTTGGAGAACAGGTACATCCAAACCTC
TGGAAA
>8JMD022a
ACAGCCATCTCAAACACGGATTCTTCATCTGGGAGCTGCTGTGGCAGCCACATTCCTCTG
GGATAAAGCAGTCCAGGAAGCCTTGGAAAGAGGACGGGAGAGCTGCAGACAAAGCATTTT
CAGCCTGGGCTTACCCAGCCTGTGAAATATCCCTTTGGAGAACAGGTACATCCAAACCTC
TGGAAA
>8JMD022b
ACAGCCATCTCAAACACGGATTCTTCATCTGGGAGCTGCTGTGGCAGCCACATTCCTCTG
GGATAAAGCAGTCCAGGAAGCCTTGGAAAGAGGACGGGAGAGCTGCAGACAAAGCATTTT
CAGCCTGGGCTTACCCAGCCTGTGAAATATCTGTTTGGAGAACAGGTACATCCAAACCTC
TGGAAA
>9GMS2780a
ACAGCCATCTCAAACACGGATTCTTCATCTGGGAGCTGCTGTGGCAGCCACATTCCTCTG
GGATAAAGCAGTCCAGGAAGCCTTGGAAAGAGGACGGGAGAGCTGCAGACAAAGCATTTT
CAGCCTGGGCTTACCCAGCCTGTGAAATATCCCTTTGGAGAACAGGTACATCCAAACCTC
TGGAAA
>9GMS2780b
ACAGCCATCTCAAACACAGATTCTTCATCTGGGAGCTGCTGTGGCAGCCACATTCCTCTG
GGATAAAGCAGTCCAGGAAGCCTTGGAAAGAGGATGGGAGAGCTGCAGACAAAGCATTTT
CAGCCTGGGCTTACCCAGCCTGTGAAATATCCCTTTGGAGAACAGGTACATCCAAACCTC
TGGAAA
