# Supplementary material for: Is Gene Flow Promoting the Reversal of Pleistocene Divergence in the Mountain Chickadee (Poecile gambeli)?
Source: PLoS One. 2012 Nov 12;7(11):e49218. doi: 10.1371/journal.pone.0049218 (PMC3495768; doi:10.1371/journal.pone.0049218)
Supplement: Sequences S1 — Zip file of sequences too short for GenBank. (ZIP) [file pone.0049218.s002.zip › Pg18.fas]

>1DCO107a
CTCATCCTGCATGAGGAGGCTGGAGAAGGGGCTCTGCTCCCATTTGAATCCTGTGGATCA
CCCCAGAATATCAGTGCAGAAATGAATATGGTTATTGGGGTCAGGGGGACTGGGGGATGG
AAGAGACAGGATGATTCA
>1DCO107b
CTCATCCTGCATGAGGAGGCTGGAGAAGGGGCTCTGCTCCCATTTGAATCCTGTGGATCA
CCCCAGAATATCAGTGCAGAAATGAATATGGTTATTGGGGTCAGGGGGACTGGGGGATGG
AAGAGACAGGATGATTCA
>1DCO115a
CTCATCCTGCATGAGGAGGCTGGAGAAGGGGCTCTGCTCCCATTTGAATCCTGTGGATCA
CCCCAGAATATCAGTGCAGAAATGAATATGGTTATTGGGGTCAGGGGGACTGGGGGATGG
AAGAGACAGGATGATTCA
>1DCO115b
CTCATCCTGCATGAGGAGGCTGGAGAAGGGGCTCTGCTCCCATTTGAATCCTGTGGATCA
CCCCAGAATATCAGTGCAGAAATGAATATGGTTATTGGGGTCAGGGGGACTGGGGGATGG
AAGAGACAGGATGATTCA
>1DCO67a
CTCATCCTGCATGAGGAGGCTGGAGAAGGGGCTCTGCTCCCATTTGAATCCTGTGGATCA
CCCCAGAATATCAGTGCAGAAATGAATATGGTTATTGGGGTCAGGGGGACTGGGGGATGG
AAGAGACAGGATGATTCA
>1DCO67b
CTCATCCTGCATGAGGAGGCTGGAGAAGGGGCTCTGCTCCCATTTGAATCCTGTGGATCA
CCCCAGAATATCAGTGCAAAAATGAATATGGTTATTGGGGTCAGGGGGACTGGGGGATGG
AAGAGACAGGATGATTCA
>1DCO87a
CTCATCCTGCATGAGGAGGCTGGAGAAGGGGCTCTGCTCCCATTTGAATCCTGTGGATCA
CCCCAGAATATCAGTGCAGAAATGAATATGGTTATTGGGGTCAGGGGGACTGGGGGATGG
AAGAGACAGGATGATTCA
>1DCO87b
CTCATCCTGCATGAGGAGGCTGGAGAAGGGGCTCTGCTCCCATTTGAATCCTGTGGATCA
CCCCAGAATATCAGTGCAAAAATGAATATGGTTATTGGGGTCAGGGGGACTGGGGGATGG
AAGAGACAGGATGATTCA
>1DHB3948a
CTCATCCTGCATGAGGAGGCTGGAGAAGGGGCTCTGCTCCCATTTGAATCCTGTGGATCA
CCCCAGAATATCAGTGCAGAAATGAATATGGTTATTGGGGTCAGGGGGACTGGGGGATGG
AAGAGACAGGATGATTCA
>1DHB3948b
CTCATCCTACACGAGGAGGCTGGAGAAGGGGCTCTGCTCCCATTTGAATCCTGTGGATCA
CCCCAGAATATCAGTGCAGAAATGAATATGGTTATTGGGGTCAGGGGGACTGGGGGATGG
AAGAGACAGGATGATTCA
>1DHB3952a
CTCATCCTGCATGAGGAGGCTGGAGAAGGGGCTCTGCTCCCATTTGAATCCTGTGGATCA
CCCCAGAATATCAGTGCAGAAATGAATATGGTTATTGGGGTCAGGGGGACTGGGGGATGG
AAGAGACAGGATGATTCA
>1DHB3952b
CTCATCCTGCATGAGGAGGCTGGAGAAGGGGCTCTGCTCCCATTTGAATCCTGTGGATCA
CCCCAGAATATCAGTGCAGAAATGAATATGGTTATTGGGGTCAGGGGGACTGGGGGATGG
AAGAGACAGGATGATTCA
>1DHB3953a
CTCATCCTGCATGAGGAGGCTGGAGAAGGGGCTCTGCTCCCATTTGAATCCTGTGGATCA
CCCCAGAATATCAGTGCAGAAATGAATATGGTTATTGGGGTCAGGGGGACTGGGGGATGG
AAGAGACAGGATGATTCA
>1DHB3953b
CTCATCCTGCATGAGGAGGCTGGAGAAGGGGCTCTGCTCCCATTTGAATCCTGTGGATCA
CCCCAGAATATCAGTGCAGAAATGAATATGGTTATTGGGGTCAGGGGGACTGGGGGATGG
AAGAGACAGGATGATTCA
>1GAV2192a
CTCATCCTGCATGAGGAGGCTGGAGAAGGGGCTCTGCTCCCATTTGAATCCTGTGGATCA
CCCCAGAATATCAGTGCAGAAATGAATATGGTTATTGGGGTCAGGGGGACTGGGGGATGG
AAGAGACAGGATGATTCA
>1GAV2192b
CTCATCCTGCATGAGGAGGCTGGAGAAGGGGCTCTGCTCCCATTTGAATCCTGTGGATCA
CCCCAGAATATCAGTGCAAAAATGAATATGGTTATTGGGGTCAGGGGGACTGGGGGATGG
AAGAGACAGGATGATTCA
>2DHB4996a
CTCATCCTGCATGAGGAGGCTGGAGAAGGGGCTCTGCTCCCATTTGAATCCTGTGGATCA
CCCCAGAATATCAGTGCAGAAATGAATATGGTTATTGGGGTCAGGGGGACTGGGGGATGG
AAGAGACAGGATGATTCA
>2DHB4996b
CTCATCCTACACGAGGAGGCTGGAGAAGGGGCTCTGCTCCCATTTGAATCCTGTGGATCA
CCCCAGAATATCAGTGCAGAAATGAATATGGTTATTGGGGTCAGGGGGACTGGGGGATGG
AAGAGACAGGATGATTCA
>2DHB5001a
CTCATCCTGCATGAGGAGGCTGGAGAAGGGGCTCTGCTCCCATTTGAATCCTGTGGATCA
CCCCAGAATATCAGTGCAGAAATGAATATGGTTATTGGGGTCAGGGGGACTGGGGGATGG
AAGAGACAGGATGATTCA
>2DHB5001b
CTCATCCTGCATGAGGAGGCTGGAGAAGGGGCTCTGCTCCCATTTGAATCCTGTGGATCA
CCCCAGAATATCAGTGCAGAAATGAATATGGTTATTGGGGTCAGGGGGACTGGGGGATGG
AAGAGACAGGATGATTCA
>2DHB5002a
CTCATCCTGCATGAGGAGGCTGGAGAAGGGGCTCTGCTCCCATTTGAATCCTGTGGATCA
CCCCAGAATATCAGTGCAGAAATGAATATGGTTATTGGGGTCAGGGGGACTGGGGGATGG
AAGAGACAGGATGATTCA
>2DHB5002b
CTCATCCTGCATGAGGAGGCTGGAGAAGGGGCTCTGCTCCCATTTGAATCCTGTGGATCA
CCCCAGAATATCAGTGCAAAAATGAATATGGTTATTGGGGTCAGGGGGACTGGGGGATGG
AAGAGACAGGATGATTCA
>2DHB5003a
CTCATCCTGCATGAGGAGGCTGGAGAAGGGGCTCTGCTCCCATTTGAATCCTGTGGATCA
CCCCAGAATATCAGTGCAGAAATGAATATGGTTATTGGGGTCAGGGGGACTGGGGGATGG
AAGAGACAGGATGATTCA
>2DHB5003b
CTCATCCTACACGAGGAGGCTGGAGAAGGGGCTCTGCTCCCATTTGAATCCTGTGGATCA
CCCCAGAATATCAGTGCAGAAATGAATATGGTTATTGGGGTCAGGGGGACTGGGGGATGG
AAGAGACAGGATGATTCA
>2DHB5004a
CTCATCCTGCATGAGGAGGCTGGAGAAGGGGCTCTGCTCCCATTTGAATCCTGTGGATCA
CCCCAGAATATCAGTGCAGAAATGAATATGGTTATTGGGGTCAGGGGGACTGGGGGATGG
AAGAGACAGGATGATTCA
>2DHB5004b
CTCATCCTGCATGAGGAGGCTGGAGAAGGGGCTCTGCTCCCATTTGAATCCTGTGGATCA
CCCCAGAATATCAGTGCAGAAATGAATATGGTTATTGGGGTCAGGGGGACTGGGGGATGG
AAGAGACAGGATGATTCA
>2MVZ850a
CTCATCCTGCATGAGGAGGCTGGAGAAGGGGCTCTGCTCCCATTTGAATCCTGTGGATCA
CCCCAGAATATCAGTGCAGAAATGAATATGGTTATTGGGGTCAGGGGGACTGGGGGATGG
AAGAGACAGGATGATTCA
>2MVZ850b
CTCATCCTGCATGAGGAGGCTGGAGAAGGGGCTCTGCTCCCATTTGAATCCTGTGGATCA
CCCCAGAATATCAGTGCAGAAATGAATATGGTTATTGGGGTCAGGGGGACTGGGGGATGG
AAGAGACAGGATGATTCA
>2MVZ854a
CTCATCCTGCATGAGGAGGCTGGAGAAGGGGCTCTGCTCCCATTTGAATCCTGTGGATCA
CCCCAGAATATCAGTGCAGAAATGAATATGGTTATTGGGGTCAGGGGGACTGGGGGATGG
AAGAGACAGGATGATTCA
>2MVZ854b
CTCATCCTGCATGAGGAGGCTGGAGAAGGGGCTCTGCTCCCATTTGAACCCTGTGGATCA
CCCCAGAATATCAGTGCAGAAATGAATATGGTTATTGGGGTCAGGGGGACTGGGGGATGG
AAGAGACAGGATGATTCA
>2MVZ856a
CTCATCCTGCATGAGGAGGCTGGAGAAGGGGCTCTGCTCCCATTTGAATCCTGTGGATCA
CCCCAGAATATCAGTGCAGAAATGAATATGGTTATTGGGGTCAGGGGGACTGGGGGATGG
AAGAGACAGGATGATTCA
>2MVZ856b
CTCATCCTGCATGAGGAGGCTGGAGAAGGGGCTCTGCTCCCATTTGAATCCTGTGGATCA
CCCCAGAATATCAGTGCAGAAATGAATATGGTTATTGGGGTCAGGGGGACTGGGGGATGG
AAGAGACAGGATGATTCA
>3DHB2255a
CTCATCCTGCATGAGGAGGCTGGAGAAGGGGCTCTGCTCCCATTTGAATCCTGTGGATCA
CCCCAGAATATCAGTGCAGAAATGAATATGGTTATTGGGGTCAGGGGGACTGGGGGATGG
AAGAGACAGGATGATTCA
>3DHB2255b
CTCATCCTGCATGAGGAGGCTGGAGAAGGGGCTCTGCTCCCATTTGAATCCTGTGGATCA
CCCCAGAATATCAGTGCAGAAATGAATATGGTTATTGGGGTCAGGGGGACTGGGGGATGG
AAGAGACAGGATGATTCA
>3DHB2299a
CTCATCCTGCATGAGGAGGCTGGAGAAGGGGCTCTGCTCCCATTTGAATCCTGTGGATCA
CCCCAGAATATCAGTGCAAAAATGAATATGGTTATTGGGGTCAGGGGGACTGGGGGATGG
AAGAGACAGGATGATTCA
>3DHB2299b
CTCATCCTACACGAGGAGGCTGGAGAAGGGGCTCTGCTCCCATTTGAATCCTGTGGATCA
CCCCAGAATATCAGTGCAGAAATGAATATGGTTATTGGGGTCAGGGGGACTGGGGGATGG
AAGAGACAGGATGATTCA
>3DHB2300a
CTCATCCTGCATGAGGAGGCTGGAGAAGGGGCTCTGCTCCCATTTGAATCCTGTGGATCA
CCCCAGAATATCAGTGCAGAAATGAATATGGTTATTGGGGTCAGGGGGACTGGGGGATGG
AAGAGACAGGATGATTCA
>3DHB2300b
CTCATCCTGCATGAGGAGGCTGGAGAAGGGGCTCTGCTCCCATTTGAATCCTGTGGATCA
CCCCAGAATATCAGTGCAAAAATGAATATGGTTATTGGGGTCAGGGGGACTGGGGGATGG
AAGAGACAGGATGATTCA
>3DHB3623a
CTCATCCTGCATGAGGAGGCTGGAGAAGGGGCTCTGCTCCCATTTGAATCCTGTGGATCA
CCCCAGAATATCAGTGCAGAAATGAATATGGTTATTGGGGTCAGGGGGACTGGGGGATGG
AAGAGACAGGATGATTCA
>3DHB3623b
CTCATCCTGCATGAGGAGGCTGGAGAAGGGGCTCTGCTCCCATTTGAATCCTGTGGATCA
CCCCAGAATATCAGTGCAGAAATGAATATGGTTATTGGGGTCAGGGGGACTGGGGGATGG
AAGAGACAGGATGATTCA
>3DHB5046a
CTCATCCTGCATGAGGAGGCTGGAGAAGGGGCTCTGCTCCCATTTGAATCCTGTGGATCA
CCCCAGAATATCAGTGCAGAAATGAATATGGTTATTGGGGTCAGGGGGACTGGGGGATGG
AAGAGACAGGATGATTCA
>3DHB5046b
CTCATCCTGCATGAGGAGGCTGGAGAAGGGGCTCTACTCCCATTTGAATCCTGTGGATCA
CCCCAGAATATCAGTGCAAAAATGAATATGGTTATTGGGGTCAGGGGGACTGGGGGATGG
AAGAGACAGGATGATTCA
>3DHB5047a
CTCATCCTGCATGAGGAGGCTGGAGAAGGGGCTCTGCTCCCATTTGAATCCTGTGGATCA
CCCCAGAATATCAGTGCAGAAATGAATATGGTTATTGGGGTCAGGGGGACTGGGGGATGG
AAGAGACAGGATGATTCA
>3DHB5047b
CTCATCCTGCATGAGGAGGCTGGAGAAGGGGCTCTGCTCCCATTTGAATCCTGTGGATCA
CCCCAGAATATCAGTGCAGAAATGAATATGGTTATTGGGGTCAGGGGGACTGGGGGATGG
AAGAGACAGGATGATTCA
>3DHB5114a
CTCATCCTGCATGAGGAGGCTGGAGAAGGGGCTCTGCTCCCATTTGAATCCTGTGGATCA
CCCCAGAATATCAGTGCAGAAATGAATATGGTTATTGGGGTCAGGGGGACTGGGGGATGG
AAGAGACAGGATGATTCA
>3DHB5114b
CTCATCCTACACGAGGAGGCTGGAGAAGGGGCTCTGCTCCCATTTGAATCCTGTGGATCA
CCCCAGAATATCAGTGCAGAAATGAATATGGTTATTGGGGTCAGGGGGACTGGGGGATGG
AAGAGACAGGATGATTCA
>3DHB5115a
CTCATCCTGCATGAGGAGGCTGGAGAAGGGGCTCTGCTCCCATTTGAATCCTGTGGATCA
CCCCAGAATATCAGTGCAGAAATGAATATGGTTATTGGGGTCAGGGGGACTGGGGGATGG
AAGAGACAGGATGATTCA
>3DHB5115b
CTCATCCTGCATGAGGAGGCTGGAGAAGGGGCTCTGCTCCCATTTGAATCCTGTGGATCA
CCCCAGAATATCAGTGCAGAAATGAATATGGTTATTGGGGTCAGGGGGACTGGGGGATGG
AAGAGACAGGATGATTCA
>4GAV1922a
CTCATCCTGCATGAGGAGGCTGGAGAAGGGGCTCTGCTCCCATTTGAATCCTGTGGATCA
CCCCAGAATATCAGTGCAGAAATGAATATGGTTATTGGGGTCAGGGGGACTGGGGGATGG
AAGAGACAGGATGATTCA
>4GAV1922b
CTCATCCTGCATGAGGAGGCTGGAGAAGGGGCTCTGCTCCCATTTGAATCCTGTGGATCA
CCCCAGAATATCAGTGCAGAAATGAATATGGTTATTGGGGTCAGGGGGACTGGGGGATGG
AAGAGACAGGATGATTCA
>4GAV2223a
CTCATCCTGCATGAGGAGGCTGGAGAAGGGGCTCTGCTCCCATTTGAATCCTGTGGATCA
CCCCAGAATATCAGTGCAGAAATGAATATGGTTATTGGGGTCAGGGGGACTGGGGGATGG
AAGAGACAGGATGATTCA
>4GAV2223b
CTCATCCTACACGAGGAGGCTGGAGAAGGGGCTCTGCTCCCATTTGAATCCTGTGGATCA
CCCCAGAATATCAGTGCAGAAATGAATATGGTTATTGGGGTCAGGGGGACTGGGGGATGG
AAGAGACAGGATGATTCA
>4GAV2230a
CTCATCCTGCATGAGGAGGCTGGAGAAGGGGCTCTGCTCCCATTTGAATCCTGTGGATCA
CCCCAGAATATCAGTGCAGAAATGAATATGGTTATTGGGGTCAGGGGGACTGGGGGATGG
AAGAGACAGGATGATTCA
>4GAV2230b
CTCATCCTGCATGAGGAGGCTGGAGAAGGGGCTCTGCTCCCATTTGAATCCTGTGGATCA
CCCCAGAATATCAGTGCAGAAATGAATATGGTTATTGGGGTCAGGGGGACTGGGGGATGG
AAGAGACAGGATGATTCA
>4GAV2233a
CTCATCCTGCATGAGGAGGCTGGAGAAGGGGCTCTGCTCCCATTTGAATCCTGTGGATCA
CCCCAGAATATCAGTGCAGAAATGAATATGGTTATTGGGGTCAGGGGGACTGGGGGATGG
AAGAGACAGGATGATTCA
>4GAV2233b
CTCATCCTGCATGAGGAGGCTGGAGAAGGGGCTCTGCTCCCATTTGAATCCTGTGGATCA
CCCCAGAATATCAGTGCAGAAATGAATATGGTTATTGGGGTCAGGGGGACTGGGGGATGG
AAGAGACAGGATGATTCA
>4GAV2236a
CTCATCCTGCATGAGGAGGCTGGAGAAGGGGCTCTGCTCCCATTTGAATCCTGTGGATCA
CCCCAGAATATCAGTGCAGAAATGAATATGGTTATTGGGGTCAGGGGGACTGGGGGATGG
AAGAGACAGGATGATTCA
>4GAV2236b
CTCATCCTGCATGAGGAGGCTGGAGAAGGGGCTCTGCTCCCATTTGAATCCTGTGGATCA
CCCCAGAATATCAGTGCAGAAATGAATATGGTTATTGGGGTCAGGGGGACTGGGGGATGG
AAGAGACAGGATGATTCA
>4GAV2244a
CTCATCCTGCATGAGGAGGCTGGAGAAGGGGCTCTGCTCCCATTTGAATCCTGTGGATCA
CCCCAGAATATCAGTGCAGAAATGAATATGGTTATTGGGGTCAGGGGGACTGGGGGATGG
AAGAGACAGGATGATTCA
>4GAV2244b
CTCATCCTGCATGAGGAGGCTGGAGAAGGGGCTCTGCTCCCATTTGAATCCTGTGGATCA
CCCCAGAATATCAGTGCAAAAATGAATATGGTTATTGGGGTCAGGGGGACTGGGGGATGG
AAGAGACAGGATGATTCA
>4GAV2249a
CTCATCCTGCATGAGGAGGCTGGAGAAGGGGCTCTGCTCCCATTTGAATCCTGTGGATCA
CCCCAGAATATCAGTGCAGAAATGAATATGGTTATTGGGGTCAGGGGGACTGGGGGATGG
AAGAGACAGGATGATTCA
>4GAV2249b
CTCATCCTGCATGAGGAGGCTGGAGAAGGGGCTCTGCTCCCATTTGAATCCTGTGGATCA
CCCCAGAATATCAGTGCAAAAATGAATATGGTTATTGGGGTCAGGGGGACTGGGGGATGG
AAGAGACAGGATGATTCA
>4GAV2250a
CTCATCCTGCATGAGGAGGCTGGAGAAGGGGCTCTGCTCCCATTTGAATCCTGTGGATCA
CCCCAGAATATCAGTGCAGAAATGAATATGGTTATTGGGGTCAGGGGGACTGGGGGATGG
AAGAGACAGGATGATTCA
>4GAV2250b
CTCATCCTGCATGAGGAGGCTGGAGAAGGGGCTCTGCTCCCATTTGAATCCTGTGGATCA
CCCCAGAATATCAGTGCAGAAATGAATATGGTTATTGGGGTCAGGGGGACTGGGGGATGG
AAGAGACAGGATGATTCA
>5GMS605a
CTCATCCTGCATGAGGAGGCTGGAGAAGGGGCTCTGCTCCCATTTGAATCCTGTGGATCA
CCCCAGAATATCAGTGCAGAAATGAATATGGTTATTGGGGTCAGGGGGACTGGGGGATGG
AAGAGACAGGATGATTCA
>5GMS605b
CTCATCCTGCATGAGGAGGCTGGAGAAGGGGCTCTGCTCCCATTTGAATCCTGTGGATCA
CCCCAGAATATCAGTGCAGAAATGAATATGGTTATTGGGGTCAGGGGGACTGGGGGATGG
AAGAGACAGGATGATTCA
>5GMS606a
CTCATCCTGCATGAGGAGGCTGGAGAAGGGGCTCTGCTCCCATTTGAATCCTGTGGATCA
CCCCAGAATATCAGTGCAGAAATGAATATGGTTATTGGGGTCAGGGGGACTGGGGGATGG
AAGAGACAGGATGATTCA
>5GMS606b
CTCATCCTGCATGAGGAGGCTGGAGAAGGGGCTCTGCTCCCATTTGAATCCTGTGGATCA
CCCCAGAATATCAGTGCAGAAATGAATATGGTTATTGGGGTCAGGGGGACTGGGGGATGG
AAGAGACTGGATGATTCA
>5GMS607a
CTCATCCTGCATGAGGAGGCTGGAGAAGGGGCTCTGCTCCCATTTGAATCCTGTGGATCA
CCCCAGAATATCAGTGCAGAAATGAATATGGTTATTGGGGTCAGGGGGACTGGGGGATGG
AAGAGACAGGATGATTCA
>5GMS607b
CTCATCCTGCATGAGGAGGCTGGAGAAGGGGCTCTGCTCCCATTTGAATCCTGTGGATCA
CCCCAGAATATCAGTGCAAAAATGAATATGGTTATTGGGGTCAGGGGGACTGGGGGATGG
AAGAGACAGGATGATTCA
>5GMS608a
CTCATCCTGCATGAGGAGGCTGGAGAAGGGGCTCTGCTCCCATTTGAATCCTGTGGATCA
CCCCAGAATATCAGTGCAGAAATGAATATGGTTATTGGGGTCAGGGGGACTGGGGGATGG
AAGAGACAGGATGATTCA
>5GMS608b
CTCATCCTACACGAGGAGGCTGGAGAAGGGGCTCTGCTCCCATTTGAATCCTGTGGATCA
CCCCAGAATATCAGTGCAGAAATGAATATGGTTATTGGGGTCAGGGGGACTGGGGGATGG
AAGAGACAGGATGATTCA
>5GMS609a
CTCATCCTGCATGAGGAGGCTGGAGAAGGGGCTCTGCTCCCATTTGAATCCTGTGGATCA
CCCCAGAATATCAGTGCAGAAATGAATATGGTTATTGGGGTCAGGGGGACTGGGGGATGG
AAGAGACAGGATGATTCA
>5GMS609b
CTCATCCTGCATGAGGAGGCTGGAGAAGGGGCTCTGCTCCCATTTGAATCCTGTGGATCA
CCCCAGAATATCAGTGCAGAAATGAATATGGTTATTGGGGTCAGGGGGACTGGGGGATGG
AAGAGACAGGATGATTCA
>5GMS610a
CTCATCCTGCATGAGGAGGCTGGAGAAGGGGCTCTGCTCCCATTTGAATCCTGTGGATCA
CCCCAGAATATCAGTGCAGAAATGAATATGGTTATTGGGGTCAGGGGGACTGGGGGATGG
AAGAGACTGGATGATTCA
>5GMS610b
CTCATCCTGCATGAGGAGGCTGGAGAAGGGGCTCTGCTCCCATTTGAATCCTGTGGATCA
CCCCAGAATATCAGTGCAGAAATGAATATGGTTATTGGGGTCAGGGGGACTGGGGGATGG
AAGAGACTGGATGATTCA
>5GMS611a
CTCATCCTGCATGAGGAGGCTGGAGAAGGGGCTCTGCTCCCATTTGAATCCTGTGGATCA
CCCCAGAATATCAGTGCAGAAATGAATATGGTTATTGGGGTCAGGGGGACTGGGGGATGG
AAGAGACAGGATGATTCA
>5GMS611b
CTCATCCTGCATGAGGAGGCTGGAGAAGGGGCTCTGCTCCCATTTGAATCCTGTGGATCA
CCCCAGAATATCAGTGCAGAAATGAATATGGTTATTGGGGTCAGGGGGACTGGGGGATGG
AAGAGACTGGATGATTCA
>5GMS612a
CTCATCCTGCATGAGGAGGCTGGAGAAGGGGCTCTGCTCCCATTTGAATCCTGTGGATCA
CCCCAGAATATCAGTGCAGAAATGAATATGGTTATTGGGGTCAGGGGGACTGGGGGATGG
AAGAGACAGGATGATTCA
>5GMS612b
CTCATCCTGCATGAGGAGGCTGGAGAAGGGGCTCTGCTCCCATTTGAATCCTGTGGATCA
CCCCAGAATATCAGTGCAAAAATGAATATGGTTATTGGGGTCAGGGGGACTGGGGGATGG
AAGAGACAGGATGATTCA
>6MVZ174a
CTCATCCTGCATGAGGAGGCTGGAGAAGGGGCTCTGCTCCCATTTGAATCCTGTGGATCA
CCCCAGAATATCAGTGCAGAAATGAATATGGTTATTGGGGTCAGGGGGACTGGGGGATGG
AAGAGACAGGATGATTCA
>6MVZ174b
CTCATCCTGCATGAGGAGGCTGGAGAAGGGGCTCTGCTCCCATTTGAATCCTGTGGATCA
CCCCAGAATATCAGTGCAAAAATGAATATGGTTATTGGGGTCAGGGGGACTGGGGGATGG
AAGAGACAGGATGATTCA
>6MVZ175a
CTCATCCTGCATGAGGAGGCTGGAGAAGGGGCTCTGCTCCCATTTGAATCCTGTGGATCA
CCCCAGAATATCAGTGCAGAAATGAATATGGTTATTGGGGTCAGGGGGACTGGGGGATGG
AAGAGACAGGATGATTCA
>6MVZ175b
CTCATCCTGCATGAGGAGGCTGGAGAAGGGGCTCTGCTCCCATTTGAATCCTGTGGATCA
CCCCAGAATATCAGTGCAAAAATGAATATGGTTATTGGGGTCAGGGGGACTGGGGGATGG
AAGAGACAGGATGATTCA
>6MVZ176a
CTCATCCTGCATGAGGAGGCTGGAGAAGGGGCTCTGCTCCCATTTGAATCCTGTGGATCA
CCCCAGAATATCAGTGCAGAAATGAATATGGTTATTGGGGTCAGGGGGACTGGGGGATGG
AAGAGACAGGATGATTCA
>6MVZ176b
CTCATCCTGCATGAGGAGGCTGGAGAAGGGGCTCTGCTCCCATTTGAATCCTGTGGATCA
CCCCAGAATATCAGTGCAGAAATGAATATGGTTATTGGGGTCAGGGGGACTGGGGGATGG
AAGAGACAGGATGATTCA
>6MVZ178a
CTCATCCTGCATGAGGAGGCTGGAGAAGGGGCTCTGCTCCCATTTGAATCCTGTGGATCA
CCCCAGAATATCAGTGCAGAAATGAATATGGTTATTGGGGTCAGGGGGACTGGGGGATGG
AAGAGACAGGATGATTCA
>6MVZ178b
CTCATCCTGCATGAGGAGGCTGGAGAAGGGGCTCTGCTCCCATTTGAATCCTGTGGATCA
CCCCAGAATATCAGTGCAAAAATGAATATGGTTATTGGGGTCAGGGGGACTGGGGGATGG
AAGAGACAGGATGATTCA
>6MVZ179a
CTCATCCTGCATGAGGAGGCTGGAGAAGGGGCTCTGCTCCCATTTGAATCCTGTGGATCA
CCCCAGAATATCAGTGCAGAAATGAATATGGTTATTGGGGTCAGGGGGACTGGGGGATGG
AAGAGACAGGATGATTCA
>6MVZ179b
CTCATCCTGCATGAGGAGGCTGGAGAAGGGGCTCTGCTCCCATTTGAATCCTGTGGATCA
CCCCAGAATATCAGTGCAAAAATGAATATGGTTATTGGGGTCAGGGGGACTGGGGGATGG
AAGAGACAGGATGATTCA
>6MVZ180a
CTCATCCTGCATGAGGAGGCTGGAGAAGGGGCTCTGCTCCCATTTGAATCCTGTGGATCA
CCCCAGAATATCAGTGCAGAAATGAATATGGTTATTGGGGTCAGGGGGACTGGGGGATGG
AAGAGACAGGATGATTCA
>6MVZ180b
CTCATCCTGCATGAGGAGGCTGGAGAAGGGGCTCTGCTCCCATTTGAATCCTGTGGATCA
CCCCAGAATATCAGTGCAGAAATGAATATGGTTATTGGGGTCAGGGGGACTGGGGGATGG
AAGAGACAGGATGATTCA
>6MVZ182a
CTCATCCTGCATGAGGAGGCTGGAGAAGGGGCTCTGCTCCCATTTGAATCCTGTGGATCA
CCCCAGAATATCAGTGCAGAAATGAATATGGTTATTGGGGTCAGGGGGACTGGGGGATGG
AAGAGACAGGATGATTCA
>6MVZ182b
CTCATCCTGCATGAGGAGGCTGGAGAAGGGGCTCTGCTCCCATTTGAATCCTGTGGATCA
CCCCAGAATATCAGTGCAGAAATGAATATGGTTATTGGGGTCAGGGGGACTGGGGGATGG
AAGAGACAGGATGATTCA
>6MVZ183a
CTCATCCTGCATGAGGAGGCTGGAGAAGGGGCTCTGCTCCCATTTGAATCCTGTGGATCA
CCCCAGAATATCAGTGCAGAAATGAATATGGTTATTGGGGTCAGGGGGACTGGGGGATGG
AAGAGACAGGATGATTCA
>6MVZ183b
CTCATCCTGCATGAGGAGGCTGGAGAAGGGGCTCTGCTCCCATTTGAATCCTGTGGATCA
CCCCAGAATATCAGTGCAGAAATGAATATGGTTATTGGGGTCAGGGGGACTGGGGGATGG
AAGAGACAGGATGATTCA
>7JK03612a
CTCATCCTGCATGAGGAGGCTGGAGAAGGGGCTCTGCTCCCATTTGAATCCTGTGGATCA
CCCCAGAATATCAGTGCAGAAATGAATATGGTTATTGGGGTCAGGGGGACTGGGGGATGG
AAGAGACAGGATGATTCA
>7JK03612b
CTCATCCTGCATGAGGAGGCTGGAGAAGGGGCTCTGCTCCCATTTGAATCCTGTGGATCA
CCCCAGAATATCAGTGCAGAAATGAATATGGTTATTGGGGTCAGGGGGACTGGGGGATGG
AAGAGACAGGATGATTCA
>7JK03613a
CTCATCCTGCATGAGGAGGCTGGAGAAGGGGCTCTGCTCCCATTTGAATCCTGTGGATCA
CCCCAGAATATCAGTGCAGAAATGAATATGGTTATTGGGGTCAGGGGGACTGGGGGATGG
AAGAGACAGGATGATTCA
>7JK03613b
CTCATCCTGCATGAGGAGGCTGGAGAAGGGGCTCTGCTCCCATTTGAATCCTGTGGATCA
CCCCAGAATATCAGTGCAGAAATGAATATGGTTATTGGGGTCAGGGGGACTGGGGGATGG
AAGAGACAGGATGATTCA
>7JK03614a
CTCATCCTGCATGAGGAGGCTGGAGAAGGGGCTCTGCTCCCATTTGAATCCTGTGGATCA
CCCCAGAATATCAGTGCAGAAATGAATATGGTTATTGGGGTCAGGGGGACTGGGGGATGG
AAGAGACAGGATGATTCA
>7JK03614b
CTCATCCTACACGAGGAGGCTGGAGAAGGGGCTCTGCTCCCATTTGAATCCTGTGGATCA
CCCCAGAATATCAGTGCAGAAATGAATATGGTTATTGGGGTCAGGGGGACTGGGGGATGG
AAGAGACAGGATGATTCA
>7JK03615a
CTCATCCTGCATGAGGAGGCTGGAGAAGGGGCTCTGCTCCCATTTGAATCCTGTGGATCA
CCCCAGAATATCAGTGCAGAAATGAATATGGTTATTGGGGTCAGGGGGACTGGGGGATGG
AAGAGACAGGATGATTCA
>7JK03615b
CTCATCCTGCATGAGGAGGCTGGAGAAGGGGCTCTGCTCCCATTTGAATCCTGTGGATCA
CCCCAGAATATCAGTGCAGAAATGAATATGGTTATTGGGGTCAGGGGGACTGGGGGATGG
AAGAGACAGGATGATTCA
>7JMD014a
CTCATCCTGCATGAGGAGGCTGGAGAAGGGGCTCTGCTCCCATTTGAATCCTGTGGATCA
CCCCAGAATATCAGTGCAGAAATGAATATGGTTATTGGGGTCAGGGGGACTGGGGGATGG
AAGAGACAGGATGATTCA
>7JMD014b
CTCATCCTACACGAGGAGGCTGGAGAAGGGGCTCTGCTCCCATTTGAATCCTGTGGATCA
CCCCAGAATATCAGTGCAGAAATGAATATGGTTATTGGGGTCAGGGGGACTGGGGGATGG
AAGAGACAGGATGATTCA
>8GMS837a
CTCATCCTGCATGAGGAGGCTGGAGAAGGGGCTCTGCTCCCATTTGAATCCTGTGGATCA
CCCCAGAATATCAGTGCAGAAATGAATATGGTTATTGGGGTCAGGGGGACTGGGGGATGG
AAGAGACAGGATGATTCA
>8GMS837b
CTCATCCTGCATGAGGAGGCTGGAGAAGGGGCTCTGCTCCCATTTGAATCCTGTGGATCA
CCCCAGAATATCAGTGCAAAAATGAATATGGTTATTGGGGTCAGGGGGACTGGGGGATGG
AAGAGACAGGATGATTCA
>8GMS838a
CTCATCCTGCATGAGGAGGCTGGAGAAGGGGCTCTGCTCCCATTTGAATCCTGTGGATCA
CCCCAGAATATCAGTGCAGAAATGAATATGGTTATTGGGGTCAGGGGGACTGGGGGATGG
AAGAGACAGGATGATTCA
>8GMS838b
CTCATCCTGCATGAGGAGGCTGGAGAAGGGGCTCTGCTCCCATTTGAATCCTGTGGATCA
CCCCAGAATATCAGTGCAAAAATGAATATGGTTATTGGGGTCAGGGGGACTGGGGGATGG
AAGAGACAGGATGATTCA
>8GMS839a
CTCATCCTGCATGAGGAGGCTGGAGAAGGGGCTCTGCTCCCATTTGAATCCTGTGGATCA
CCCCAGAATATCAGTGCAGAAATGAATATGGTTATTGGGGTCAGGGGGACTGGGGGATGG
AAGAGACAGGATGATTCA
>8GMS839b
CTCATCCTGCATGAGGAGGCTGGAGAAGGGGCTCTGCTCCCATTTGAATCCTGTGGATCA
CCCCAGAATATCAGTGCAGAAATGAATATGGTTATTGGGGTCAGGGGGACTGGGGGATGG
AAGAGACAGGATGATTCA
>8GMS840a
CTCATCCTGCATGAGGAGGCTGGAGAAGGGGCTCTGCTCCCATTTGAATCCTGTGGATCA
CCCCAGAATATCAGTGCAGAAATGAATATGGTTATTGGGGTCAGGGGGACTGGGGGATGG
AAGAGACAGGATGATTCA
>8GMS840b
CTCATCCTGCATGAGGAGGCTGGAGAAGGGGCTCTGCTCCCATTTGAATCCTGTGGATCA
CCCCAGAATATCAGTGCAGAAATGAATATGGTTATTGGGGTCAGGGGGACTGGGGGATGG
AAGAGACAGGATGATTCA
>8JMD018a
CTCATCCTGCATGAGGAGGCTGGAGAAGGGGCTCTGCTCCCATTTGAATCCTGTGGATCA
CCCCAGAATATCAGTGCAGAAATGAATATGGTTATTGGGGTCAGGGGGACTGGGGGATGG
AAGAGACAGGATGATTCA
>8JMD018b
CTCATCCTGCATGAGGAGGCTGGAGAAGGGGCTCTGCTCCCATTTGAATCCTGTGGATCA
CCCCAGAATATCAGTGCAGAAATGAATATGGTTATTGGGGTCAGGGGGACTGGGGGATGG
AAGAGACAGGATGATTCA
>8JMD019a
CTCATCCTGCATGAGGAGGCTGGAGAAGGGGCTCTGCTCCCATTTGAATCCTGTGGATCA
CCCCAGAATATCAGTGCAGAAATGAATATGGTTATTGGGGTCAGGGGGACTGGGGGATGG
AAGAGACAGGATGATTCA
>8JMD019b
CTCATCCTGCATGAGGAGGCTGGAGAAGGGGCTCTGCTCCCATTTGAATCCTGTGGATCA
CCCCAGAATATCAGTGCAGAAATGAATATGGTTATTGGGGTCAGGGGGACTGGGGGATGG
AAGAGACAGGATGATTCA
>8JMD022a
CTCATCCTGCATGAGGAGGCTGGAGAAGGGGCTCTGCTCCCATTTGAATCCTGTGGATCA
CCCCAGAATATCAGTGCAGAAATGAATATGGTTATTGGGGTCAGGGGGACTGGGGGATGG
AAGAGACAGGATGATTCA
>8JMD022b
CTCATCCTGCATGAGGAGGCTGGAGAAGGGGCTCTGCTCCCATTTGAATCCTGTGGATCA
CCCCAGAATATCAGTGCAGAAATGAATATGGTTATTGGGGTCAGGGGGACTGGGGGATGG
AAGAGACAGGATGATTCA
>9GMS2780a
CTCATCCTGCATGAGGAGGCTGGAGAAGGGGCTCTGCTCCCATTTGAATCCTGTGGATCA
CCCCAGAATATCAGTGCAGAAATGAATATGGTTATTGGGGTCAGGGGGACTGGGGGATGG
AAGAGACAGGATGATTCA
>9GMS2780b
CTCATCCTGCATGAGGAGGCTGGAGAAGGGGCTCTGCTCCCCTTTGAATCCTGTGGATCA
CCCCAGAATATCAGTGCAGAAATGAATATGGTTATTGGGGTCAGGGGGACTGGGGGATGG
AAGAGACAGGATGATTCA
