# Supplementary material for: Is Gene Flow Promoting the Reversal of Pleistocene Divergence in the Mountain Chickadee (Poecile gambeli)?
Source: PLoS One. 2012 Nov 12;7(11):e49218. doi: 10.1371/journal.pone.0049218 (PMC3495768; doi:10.1371/journal.pone.0049218)
Supplement: Sequences S1 — Zip file of sequences too short for GenBank. (ZIP) [file pone.0049218.s002.zip › Pg68.fas]

>1DCO107a
TGCCAGACTCTGCATGGAGCTGGGACCTCCTGAGCTCCTCACGAAAAATGGGAAGAAGGG
AGGGAGGGAAAGGCTGCTCCTTGACTTAGAGATAGAAGGGGGTAGGATGGGAGAATTTGA
GAAGAAAATGTGGCCTTCATGTTATTTTTT
>1DCO107b
TGCCAGACTCTGCATGGAGCTGGGACCTCCTGAGCTCCTCACGAAAAATGGGAAGAAGGG
AGGGAGGGAAAGGCTGCTCCTTGACTTAGAGATAGAAGGGGGTAGGATGGGAGAATTTGA
GAAGAAAATGTGGCCTTCATGTTATTTTTT
>1DCO115a
TGCCAGACTCTGCATGGAGCTGGGACCTCCTGAGCTCCTCACGAAAAATGGGAAGAAGGG
AGGGAGGGAAAGGCTGCTCCTTGACTTAGAGATAGAAGGGGGTAGGATGGGAGAATTTGA
GAAGAAAATGTGGCCTTCATGTTATTTTTT
>1DCO115b
TGCCAGACTCTGCATGGAGCTGGGACCTCCTGAGCTCCTCACGAAAAATGGGAAGAAGGG
AGGGAGGGAAAGGCTGCTCCTTGACTTAGAGATAGAAGGGGGTAGGATGGGAGAATTTGA
GAAGAAAATGTGGCCTTCATGTTATTTTTT
>1DCO67a
TGCCAGACTCTGCATGGAGCTGGGACCTCCTGAGCTCCTCACGAAAAATGGGAAGAAGGG
AGGGAGGGAAAGGCTGCTCCTTGACTTAGAGATAGAAGGGGGTAGGATGGGAGAATTTGA
GAAGAAAATGTGGCCTTCATGTTATTTTTT
>1DCO67b
TGCCAGACTCTGCATGGAGCTGGGACCTCCTGAGCTCCTCATGAAAAATGGGAAGAAGGG
AGGGAGGGAAAGGCTGCTCCTTGACTTAGAGATAGAAGGGGGTAGGATGGGAGAATTTGA
GAAGAAAATGTGGCCTTCATGTTATTTTTT
>1DCO87a
TGCCAGACTCTGCATGGAGCTGGGACCTCCTGAGCTCCTCACGAAAAATGGGAAGAAGGG
AGGGAGGGAAAGGCTGCTCCTTGACTTAGAGATAGAAGGGGGTAGGATGGGAGAATTTGA
GAAGAAAATGTGGCCTTCATGTTATTTTTT
>1DCO87b
TGCCAGACTCTGCATGGAGCTGGGACCTCCTGAGCTCCTCACGAAAAATGGGAAGAAGGG
AGGGAGGGAAAGGCTGCTCCTTGACTTAGAGATAGAAGGGGGTAGGATGGGAGAATTTGA
GAAGAAAATGTGGCCTTCATGTTATTTTTT
>1DHB3948a
TGCCAGACTCTGCATGGAGCTGGGACCTCCTGAGCTCCTCACGAAAAATGGGAAGAAGGG
AGGGAGGGAAAGGCTGCTCCTTGACTTAGAGATAGAAGGGGGTAGGATGGGAGAATTTGA
GAAGAAAATGTGGCCTTCATGTTATTTTTT
>1DHB3948b
TGCCAGACTCTGCATGGAGCTGGGACCTCCTGAGCTCCTCACGAAAAATGGGAAGAAGGG
AGGGAGGGAAAGGCTGCTCCTTGACTTAGAGATAGAAGGGGGTAGGATGGGAGAATTTGA
GAAGAAAATGTGGCCTTCATGTTATTTTTT
>1DHB3952a
TGCCAGACTCTGCATGGAGCTGGGACCTCCTGAGCTCCTCACGAAAAATGGGAAGAAGGG
AGGGAGGGAAAGGCTGCTCCTTGACTTAGAGATAGAAGGGGGTAGGATGGGAGAATTTGA
GAAGAAAATGTGGCCTTCATGTTATTTTTT
>1DHB3952b
TGCCAGACTCTGCATGGAGCTGGGACCTCCTGAGCTCCTCACGAAAAATGGGAAGAAGGG
AGGGAGGGAAAGGCTGCTCCTTGACTTAGAGATAGAAGGGGGTAGGATGGGAGAATTTGA
GAAGAAAATGTGGCCTTCATGTTATTTTTT
>1DHB3953a
TGCCAGACTCTGCATGGAGCTGGGACCTCCTGAGCTCCTCACGAAAAATGGGAAGAAGGG
AGGGAGGGAAAGGCTGCTCCTTGACTTAGAGATAGAAGGGGGTAGGATGGGAGAATTTGA
GAAGAAAATGTGGCCTTCATGTTATTTTTT
>1DHB3953b
TGCCAGACTCTGCATGGAGCTGGGACCTCCTGAGCTCCTCACGAAAAATGGGAAGAAGGG
AGGGAGGGAAAGGCTGCTCCTTGACTTAGAGATAGAAGGGGGTAGGATGGGAGAATTTGA
GAAGAAAATGTGGCCTTCATGTTATTTTTT
>1GAV2192a
TGCCAGACTCTGCATGGAGCTGGGACCTCCTGAGCTCCTCACGAAAAATGGGAAGAAGGG
AGGGAGGGAAAGGCTGCTCCTTGACTTAGAGATAGAAGGGGGTAGGATGGGAGAATTTGA
GAAGAAAATGTGGCCTTCATGTTATTTTTT
>1GAV2192b
TGCCAGACTCTGCATGGAGCTGGGACCTCCTGAGCTCCTCACGAAAAATGGGAAGAAGGG
AGGGAGGGAAAGGCTGCTCCTTGACTTAGAGATAGAAGGGGGTAGGATGGGAGAATTTGA
GAAGAAAATGTGGCCTTCATGTTATTTTTT
>2DHB4996a
TGCCAGACTCTGCATGGAGCTGGGACCTCCTGAGCTCCTCACGAAAAATGGGAAGAAGGG
AGGGAGGGAAAGGCTGCTCCTTGACTTAGAGATAGAAGGGGGTAGGATGGGAGAATTTGA
GAAGAAAATGTGGCCTTCATGTTATTTTTT
>2DHB4996b
TGCCAGACTCTGCATGGAGCTGGGACCTCCTGAGCTCCTCACGAAAAATGGGAAGAAGGG
AGGGAGGGAAAGGCTGCTCCTTGACTTAGAGATAGAAGGGGGTAGGATGGGAGAATTTGA
GAAGAAAATGTGGCCTTCATGTTATTTTTT
>2DHB5001a
TGCCAGACTCTGCATGGAGCTGGGACCTCCTGAGCTCCTCACAAAAAATGGGAAGAAGGG
AGGGAGGGAAAGGCTGCTCCTTGACTTAGAGATAGAAGGGGGTAGGATGGGAGAATTTGA
GAAGAAAATGTGGCCTTCATGTTATTTTTT
>2DHB5001b
TGCCAGACTCTGCATGGAGCTGGGACCTCCTGAGCTCCTCACAAAAAATGGGAAGAAGGG
AGGGAGGGAAAGGCTGCTCCTTGACTTAGAGATAGAAGGGGGTAGGATGGGAGAATTTGA
GAAGAAAATGTGGCCTTCATGTTATTTTTT
>2DHB5002a
TGCCAGACTCTGCATGGAGCTGGGACCTCCTGAGCTCCTCACGAAAAATGGGAAGAAGGG
AGGGAGGGAAAGGCTGCTCCTTGACTTAGAGATAGAAGGGGGTAGGATGGGAGAATTTGA
GAAGAAAATGTGGCCTTCATGTTATTTTTT
>2DHB5002b
TGCCAGACTCTGCATGGAGCTGGGACCTCCTGAGCTCCTCACGAAAAATGGGAAGAAGGG
AGGGAGGGAAAGGCTGCTCCTTGACTTAGAGATAGAAGGGGGTAGGATGGGAGAATTTGA
GAAGAAAATGTGGCCTTCATGTTATTTTTT
>2DHB5003a
TGCCAGACTCTGCATGGAGCTGGGACCTCCTGAGCTCCTCACGAAAAATGGGAAGAAGGG
AGGGAGGGAAAGGCTGCTCCTTGACTTAGAGATAGAAGGGGGTAGGATGGGAGAATTTGA
GAAGAAAATGTGGCCTTCATGTTATTTTTT
>2DHB5003b
TGCCAGACTCTGCATGGAGCTGGGACCTCCTGAGCTCCTCACGAAAAATGGGAAGAAGGG
AGGGAGGGAAAGGCTGCTCCTTGACTTAGAGATAGAAGGGGGTAGGATGGGAGAATTTGA
GAAGAAAATGTGGCCTTCATGTTATTTTTT
>2DHB5004a
TGCCAGACTCTGCATGGAGCTGGGACCTCCTGAGCTCCTCACGAAAAATGGGAAGAAGGG
AGGGAGGGAAAGGCTGCTCCTTGACTTAGAGATAGAAGGGGGTAGGATGGGAGAATTTGA
GAAGAAAATGTGGCCTTCATGTTATTTTTT
>2DHB5004b
TGCCAGACTCTGCATGGAGCTGGGACCTCCTGAGCTCCTCACGAAAAATGGGAAGAAGGG
AGGGAGGGAAAGGCTGCTCCTTGACTTAGAGATAGAAGGGGGTAGGATGGGAGAATTTGA
GAAGAAAATGTGGCCTTCATGTTATTTTTT
>2MVZ850a
TGCCAGACTCTGCATGGAGCTGGGACCTCCTGAGCTCCTCACGAAAAATGGGAAGAAGGG
AGGGAGGGAAAGGCTGCTCCTTGACTTAGAGATAGAAGGGGGTAGGATGGGAGAATTTGA
GAAGAAAATGTGGCCTTCATGTTATTTTTT
>2MVZ850b
TGCCAGACTCTGCATGGAGCTGGGACCTCCTGAGCTCCTCACGAAAAATGGGAAGAAGGG
AGGGAGGGAAAGGCTGCTCCTTGACTTAGAGATAGAAGGGGGTAGGATGGGAGAATTTGA
GAAGAAAATGTGGCCTTCATGTTATTTTTT
>2MVZ854a
TGCCAGACTCTGCATGGAGCTGGGACCTCCTGAGCTCCTCACGAAAAATGGGAAGAAGGG
AGGGAGGGAAAGGCTGCTCCTTGACTTAGAGATAGAAGGGGGTAGGATGGGAGAATTTGA
GAAGAAAATGTGGCCTTCATGTTATTTTTT
>2MVZ854b
TGCCAGACTCTGCATGGAGCTGGGACCTCCTGAGCTCCTCACGAAAAATGGGAAGAAGGG
AGGGAGGGAAAGGCTGCTCCTTGACTTAGAGATAGAAGGGGGTAGGATGGGAGAATTTGA
GAAGAAAATGTGGCCTTCATGTTATTTTTT
>2MVZ856a
TGCCAGACTCTGCATGGAGCTGGGACCTCCTGAGCTCCTCACGAAAAATGGGAAGAAGGG
AGGGAGGGAAAGGCTGCTCCTTGACTTAGAGATAGAAGGGGGTAGGATGGGAGAATTTGA
GAAGAAAATGTGGCCTTCATGTTATTTTTT
>2MVZ856b
TGCCAGACTCTGCATGGAGCTGGGACCTCCTGAGCTCCTCACGAAAAATGGGAAGAAGGG
AGGGAGGGAAAGGCTGCTCCTTGACTTAGAGATAGAAGGGGGTAGGATGGGAGAATTTGA
GAAGAAAATGTGGCCTTCATGTTATTTTTT
>3DHB2255a
TGCCAGACTCTGCATGGAGCTGGGACCTCCTGAGCTCCTCACGAAAAATGGGAAGAAGGG
AGGGAGGGAAAGGCTGCTCCTTGACTTAGAGATAGAAGGGGGTAGGATGGGAGAATTTGA
GAAGAAAATGTGGCCTTCATGTTATTTTTT
>3DHB2255b
TGCCAGACTCTGCATGGAGCTGGGACCTCCTGAGCTCCTCACGAAAAATGGGAAGAAGGG
AGGGAGGGAAAGGCTGCTCCTTGACTTAGAGATAGAAGGGGGTAGGATGGGAGAATTTGA
GAAGAAAATGTGGCCTTCATGTTATTTTTT
>3DHB2299a
TGCCAGACTCTGCATGGAGCTGGGACCTCCTGAGCTCCTCACGAAAAATGGGAAGAAGGG
AGGGAGGGAAAGGCTGCTCCTTGACTTAGAGATAGAAGGGGGTAGGGTGGGAGAATTTGA
GAAGAAAATGTGGCCTTCATGTTATTTTTT
>3DHB2299b
TGCCAGACTCTGCATGGAGCTGGGACCTCCTGAGCTCCTCATGAAAAATGGGAAGAAGGG
AGGGAGGGAAAGGCTGCTCCTTGACTTAGAGATAGAAGGGGGTAGGATGGGAGAATTTGA
GAAGAAAATGTGGCCTTCATGTTATTTTTT
>3DHB2300a
TGCCAGACTCTGCATGGAGCTGGGACCTCCTGAGCTCCTCACGAAAAATGGGAAGAAGGG
AGGGAGGGAAAGGCTGCTCCTTGACTTAGAGATAGAAGGGGGTAGGATGGGAGAATTTGA
GAAGAAAATGTGGCCTTCATGTTATTTTTT
>3DHB2300b
TGCCAGACTCTGCATGGAGCTGGGACCTCCTGAGCTCCTCACGAAAAATGGGAAGAAGGG
AGGGAGGGAAAGGCTGCTCCTTGACTTAGAGATAGAAGGGGGTAGGATGGGAGAATTTGA
GAAGAAAATGTGGCCTTCATGTTATTTTTT
>3DHB3623a
TGCCAGACTCTGCATGGAGCTGGGACCTCCTGAGCTCCTCACGAAAAATGGGAAGAAGGG
AGGGAGGGAAAGGCTGCTCCTTGACTTAGAGATAGAAGGGGGTAGGATGGGAGAATTTGA
GAAGAAAATGTGGCCTTCATGTTATTTTTT
>3DHB3623b
TGCCAGACTCTGCATGGAGCTGGGACCTCCTGAGCTCCTCACGAAAAATGGGAAGAAGGG
AGGGAGGGAAAGGCTGCTCCTTGACTTAGAGATAGAAGGGGGTAGGGTGGGAGAATTTGA
GAAGAAAATGTGGCCTTCATGTTATTTTTT
>3DHB5046a
TGCCAGACTCTGCATGGAGCTGGGACCTCCTGAGCTCCTCACGAAAAATGGGAAGAAGGG
AGGGAGGGAAAGGCTGCTCCTTGACTTAGAGATAGAAGGGGGTAGGATGGGAGAATTTGA
GAAGAAAATGTGGCCTTCATGTTATTTTTT
>3DHB5046b
TGCCAGACTCTGCATGGAGCTGGGACCTCCTGAGCTCCTCATGAAAAATGGGAAGAAGGG
AGGGAGGGAAAGGCTGCTCCTTGACTTAGAGATAGAAGGGGGTAGGATGGGAGAATTTGA
GAAGAAAATGTGGCCTTCATGTTATTTTTT
>3DHB5047a
TGCCAGACTCTGCATGGAGCTGGGACCTCCTGAGCTCCTCACGAAAAATGGGAAGAAGGG
AGGGAGGGAAAGGCTGCTCCTTGACTTAGAGATAGAAGGGGGTAGGATGGGAGAATTTGA
GAAGAAAATGTGGCCTTCATGTTATTTTTT
>3DHB5047b
TGCCAGACTCTGCATGGAGCTGGGACCTCCTGAGCTCCTCACGAAAAATGGGAAGAAGGG
AGGGAGGGAAAGGCTGCTCCTTGACTTAGAGATAGAAGGGGGTAGGATGGGAGAATTTGA
GAAGAAAATGTGGCCTTCATGTTATTTTTT
>3DHB5114a
TGCCAGACTCTGCATGGAGCTGGGACCTCCTGAGCTCCTCACGAAAAATGGGAAGAAGGG
AGGGAGGGAAAGGCTGCTCCTTGACTTAGAGATAGAAGGGGGTAGGATGGGAGAATTTGA
GAAGAAAATGTGGCCTTCATGTTATTTTTT
>3DHB5114b
TGCCAGACTCTGCATGGAGCTGGGACCTCCTGAGCTCCTCACGAAAAATGGGAAGAAGGG
AGGGAGGGAAAGGCTGCTCCTTGACTTAGAGATAGAAGGGGGTAGGGTGGGAGAATTTGA
GAAGAAAATGTGGCCTTCATGTTATTTTTT
>3DHB5115a
TGCCAGACTCTGCATGGAGCTGGGACCTCCTGAGCTCCTCACGAAAAATGGGAAGAAGGG
AGGGAGGGAAAGGCTGCTCCTTGACTTAGAGATAGAAGGGGGTAGGATGGGAGAATTTGA
GAAGAAAATGTGGCCTTCATGTTATTTTTT
>3DHB5115b
TGCCAGACTCTGCATGGAGCTGGGACCTCCTGAGCTCCTCACGAAAAATGGGAAGAAGGG
AGGGAGGGAAAGGCTGCTCCTTGACTTAGAGATAGAAGGGGGTAGGATGGGAGAATTTGA
GAAGAAAATGTGGCCTTCATGTTATTTTTT
>4GAV1922a
TGCCAGACTCTGCATGGAGCTGGGACCTCCTGAGCTCCTCACGAAAAATGGGAAGAAGGG
AGGGAGGGAAAGGCTGCTCCTTGACTTAGAGATAGAAGGGGGTAGGATGGGAGAATTTGA
GAAGAAAATGTGGCCTTCATGTTATTTTTT
>4GAV1922b
TGCCAGACTCTGCATGGAGCTGGGACCTCCTGAGCTCCTCACGAAAAATGGGAAGAAGGG
AGGGAGGGAAAGGCTGCTCCTTGACTTAGAGATAGAAGGGGGTAGGATGGGAGAATTTGA
GAAGAAAATGTGGCCTTCATGTTATTTTTT
>4GAV2223a
TGCCAGACTCTGCATGGAGCTGGGACCTCCTGAGCTCCTCACGAAAAATGGGAAGAAGGG
AGGGAGGGAAAGGCTGCTCCTTGACTTAGAGATAGAAGGGGGTAGGATGGGAGAATTTGA
GAAGAAAATGTGGCCTTCATGTTATTTTTT
>4GAV2223b
TGCCAGACTCTGCATGGAGCTGGGACCTCCTGAGCTCCTCACGAAAAATGGGAAGAAGGG
AGGGAGGGAAAGGCTGCTCCTTGACTTAGAGATAGAAGGGGGTAGGGTGGGAGAATTTGA
GAAGAAAATGTGGCCTTCATGTTATTTTTT
>4GAV2230a
TGCCAGACTCTGCATGGAGCTGGGACCTCCTGAGCTCCTCACGAAAAATGGGAAGAAGGG
AGGGAGGGAAAGGCTGCTCCTTGACTTAGAGATAGAAGGGGGTAGGATGGGAGAATTTGA
GAAGAAAATGTGGCCTTCATGTTATTTTTT
>4GAV2230b
TGCCAGACTCTGCATGGAGCTGGGACCTCCTGAGCTCCTCACGAAAAATGGGAAGAAGGG
AGGGAGGGAAAGGCTGCTCCTTGACTTAGAGATAGAAGGGGGTAGGATGGGAGAATTTGA
GAAGAAAATGTGGCCTTCATGTTATTTTTT
>4GAV2233a
TGCCAGACTCTGCATGGAGCTGGGACCTCCTGAGCTCCTCACGAAAAATGGGAAGAAGGG
AGGGAGGGAAAGGCTGCTCCTTGACTTAGAGATAGAAGGGGGTAGGATGGGAGAATTTGA
GAAGAAAATGTGGCCTTCATGTTATTTTTT
>4GAV2233b
TGCCAGACTCTGCATGGAGCTGGGACCTCCTGAGCTCCTCACGAAAAATGGGAAGAAGGG
AGGGAGGGAAAGGCTGCTCCTTGACTTAGAGATAGAAGGGGGTAGGATGGGAGAATTTGA
GAAGAAAATGTGGCCTTCATGTTATTTTTT
>4GAV2236a
TGCCAGACTCTGCATGGAGCTGGGACCTCCTGAGCTCCTCACGAAAAATGGGAAGAAGGG
AGGGAGGGAAAGGCTGCTCCTTGACTTAGAGATAGAAGGGGGTAGGATGGGAGAATTTGA
GAAGAAAATGTGGCCTTCATGTTATTTTTT
>4GAV2236b
TGCCAGACTCTGCATGGAGCTGGGACCTCCTGAGCTCCTCACGAAAAATGGGAAGAAGGG
AGGGAGGGAAAGGCTGCTCCTTGACTTAGAGATAGAAGGGGGTAGGATGGGAGAATTTGA
GAAGAAAATGTGGCCTTCATGTTATTTTTT
>4GAV2244a
TGCCAGACTCTGCATGGAGCTGGGACCTCCTGAGCTCCTCACGAAAAATGGGAAGAAGGG
AGGGAGGGAAAGGCTGCTCCTTGACTTAGAGATAGAAGGGGGTAGGATGGGAGAATTTGA
GAAGAAAATGTGGCCTTCATGTTATTTTTT
>4GAV2244b
TGCCAGACTCTGCATGGAGCTGGGACCTCCTGAGCTCCTCACGAAAAATGGGAAGAAGGG
AGGGAGGGAAAGGCTGCTCCTTGACTTAGAGATAGAAGGGGGTAGGATGGGAGAATTTGA
GAAGAAAATGTGGCCTTCATGTTATTTTTT
>4GAV2249a
TGCCAGACTCTGCATGGAGCTGGGACCTCCTGAGCTCCTCACGAAAAATGGGAAGAAGGG
AGGGAGGGAAAGGCTGCTCCTTGACTTAGAGATAGAAGGGGGTAGGATGGGAGAATTTGA
GAAGAAAATGTGGCCTTCATGTTATTTTTT
>4GAV2249b
TGCCAGACTCTGCATGGAGCTGGGACCTCCTGAGCTCCTCACGAAAAATGGGAAGAAGGG
AGGGAGGGAAAGGCTGCTCCTTGACTTAGAGATAGAAGGGGGTAGGATGGGAGAATTTGA
GAAGAAAATGTGGCCTTCATGTTATTTTTT
>4GAV2250a
TGCCAGACTCTGCATGGAGCTGGGACCTCCTGAGCTCCTCACGAAAAATGGGAAGAAGGG
AGGGAGGGAAAGGCTGCTCCTTGACTTAGAGATAGAAGGGGGTAGGATGGGAGAATTTGA
GAAGAAAATGTGGCCTTCATGTTATTTTTT
>4GAV2250b
TGCCAGACTCTGCATGGAGCTGGGACCTCCTGAGCTCCTCACGAAAAATGGGAAGAAGGG
AGGGAGGGAAAGGCTGCTCCTTGACTTAGAGATAGAAGGGGGTAGGATGGGAGAATTTGA
GAAGAAAATGTGGCCTTCATGTTATTTTTT
>5GMS605a
TGCCAGACTCTGCATGGAGCTGGGACCTCCTGAGCTCCTCACGAAAAATGGGAAGAAGGG
AGGGAGGGAAAGGCTGCTCCTTGACTTAGAGATAGAAGGGGGTAGGATGGGAGAATTTGA
GAAGAAAATGTGGCCTTCATGTTATTTTTT
>5GMS605b
TGCCAGACTCTGCATGGAGCTGGGACCTCCTGAGCTCCTCACGAAAAATGGGAAGAAGGG
AGGGAGGGAAAGGCTGCTCCTTGACTTAGAGATAGAAGGGGGTAGGATGGGAGAATTTGA
GAAGAAAATGTGGCCTTCATGTTATTTTTT
>5GMS606a
TGCCAGACTCTGCATGGAGCTGGGACCTCCTGAGCTCCTCACGAAAAATGGGAAGAAGGG
AGGGAGGGAAAGGCTGCTCCTTGACTTAGAGATAGAAGGGGGTAGGATGGGAGAATTTGA
GAAGAAAATGTGGCCTTCATGTTATTTTTT
>5GMS606b
TGCCAGACTCTGCATGGAGCTGGGACCTCCTGAGCTCCTCACGAAAAATGGGAAGAAGGG
AGGGAGGGAAAGGCTGCTCCTTGACTTAGAGATAGAAGGGGGTAGGATGGGAGAATTTGA
GAAGAAAATGTGGCCTTCATGTTATTTTTT
>5GMS607a
TGCCAGACTCTGCATGGAGCTGGGACCTCCTGAGCTCCTCACGAAAAATGGGAAGAAGGG
AGGGAGGGAAAGGCTGCTCCTTGACTTAGAGATAGAAGGGGGTAGGATGGGAGAATTTGA
GAAGAAAATGTGGCCTTCATGTTATTTTTT
>5GMS607b
TGCCAGACTCTGCATGGAGCTGGGACCTCCTGAGCTCCTCACGAAAAATGGGAAGAAGGG
AGGGAGGGAAAGGCTGCTCCTTGACTTAGAGATAGAAGGGGGTAGGATGGGAGAATTTGA
GAAGAAAATGTGGCCTTCATGTTATTTTTT
>5GMS608a
TGCCAGACTCTGCATGGAGCTGGGACCTCCTGAGCTCCTCACGAAAAATGGGAAGAAGGG
AGGGAGGGAAAGGCTGCTCCTTGACTTAGAGATAGAAGGGGGTAGGATGGGAGAATTTGA
GAAGAAAATGTGGCCTTCATGTTATTTTTT
>5GMS608b
TGCCAGACTCTGCATGGAGCTGGGACCTCCTGAGCTCCTCACGAAAAATGGGAAGAAGGG
AGGGAGGGAAAGGCTGCTCCTTGACTTAGAGATAGAAGGGGGTAGGATGGGAGAATTTGA
GAAGAAAATGTGGCCTTCATGTTATTTTTT
>5GMS609a
TGCCAGACTCTGCATGGAGCTGGGACCTCCTGAGCTCCTCACGAAAAATGGGAAGAAGGG
AGGGAGGGAAAGGCTGCTCCTTGACTTAGAGATAGAAGGGGGTAGGATGGGAGAATTTGA
GAAGAAAATGTGGCCTTCATGTTATTTTTT
>5GMS609b
TGCCAGACTCTGCATGGAGCTGGGACCTCCTGAGCTCCTCACGAAAAATGGGAAGAAGGG
AGGGAGGGAAAGGCTGCTCCTTGACTTAGAGATAGAAGGGGGTAGGATGGGAGAATTTGA
GAAGAAAATGTGGCCTTCATGTTATTTTTT
>5GMS610a
TGCCAGACTCTGCATGGAGCTGGGACCTCCTGAGCTCCTCACGAAAAATGGGAAGAAGGG
AGGGAGGGAAAGGCTGCTCCTTGACTTAGAGATAGAAGGGGGTAGGATGGGAGAATTTGA
GAAGAAAATGTGGCCTTCATGTTATTTTTT
>5GMS610b
TGCCAGACTCTGCATGGAGCTGGGACCTCCTGAGCTCCTCACGAAAAATGGGAAGAAGGG
AGGGAGGGAAAGGCTGCTCCTTGACTTAGAGATAGAAGGGGGTAGGATGGGAGAATTTGA
GAAGAAAATGTGGCCTTCATGTTATTTTTT
>5GMS611a
TGCCAGACTCTGCATGGAGCTGGGACCTCCTGAGCTCCTCACGAAAAATGGGAAGAAGGG
AGGGAGGGAAAGGCTGCTCCTTGACTTAGAGATAGAAGGGGGTAGGATGGGAGAATTTGA
GAAGAAAATGTGGCCTTCATGTTATTTTTT
>5GMS611b
TGCCAGACTCTGCATGGAGCTGGGACCTCCTGAGCTCCTCACGAAAAATGGGAAGAAGGG
AGGGAGGGAAAGGCTGCTCCTTGACTTAGAGATAGAAGGGGGTAGGATGGGAGAATTTGA
GAAGAAAATGTGGCCTTCATGTTATTTTTT
>5GMS612a
TGCCAGACTCTGCATGGAGCTGGGACCTCCTGAGCTCCTCACGAAAAATGGGAAGAAGGG
AGGGAGGGAAAGGCTGCTCCTTGACTTAGAGATAGAAGGGGGTAGGATGGGAGAATTTGA
GAAGAAAATGTGGCCTTCATGTTATTTTTT
>5GMS612b
TGCCAGACTCTGCATGGAGCTGGGACCTCCTGAGCTCCTCACGAAAAATGGGAAGAAGGG
AGGGAGGGAAAGGCTGCTCCTTGACTTAGAGATAGAAGGGGGTAGGATGGGAGAATTTGA
GAAGAAAATGTGGCCTTCATGTTATTTTTT
>6MVZ174a
TGCCAGACTCTGCATGGAGCTGGGACCTCCTGAGCTCCTCACGAAAAATGGGAAGAAGGG
AGGGAGGGAAAGGCTGCTCCTTGACTTAGAGATAGAAGGGGGTAGGATGGGAGAATTTGA
GAAGAAAATGTGGCCTTCATGTTATTTTTT
>6MVZ174b
TGCCAGACTCTGCATGGAGCTGGGACCTCCTGAGCTCCTCACGAAAAATGGGAAGAAGGG
AGGGAGGGAAAGGCTGCTCCTTGACTTAGAGATAGAAGGGGGTAGGATGGGAGAATTTGA
GAAGAAAATGTGGCCTTCATGTTATTTTTT
>6MVZ175a
TGCCAGACTCTGCATGGAGCTGGGACCTCCTGAGCTCCTCACGAAAAATGGGAAGAAGGG
AGGGAGGGAAAGGCTGCTCCTTGACTTAGAGATAGAAGGGGGTAGGATGGGAGAATTTGA
GAAGAAAATGTGGCCTTCATGTTATTTTTT
>6MVZ175b
TGCCAGACTCTGCATGGAGCTGGGACCTCCTGAGCTCCTCACGAAAAATGGGAAGAAGGG
AGGGAGGGAAAGGCTGCTCCTTGACTTAGAGATAGAAGGGGGTAGGATGGGAGAATTTGA
GAAGAAAATGTGGCCTTCATGTTATTTTTT
>6MVZ176a
TGCCAGACTCTGCATGGAGCTGGGACCTCCTGAGCTCCTCACGAAAAATGGGAAGAAGGG
AGGGAGGGAAAGGCTGCTCCTTGACTTAGAGATAGAAGGGGGTAGGATGGGAGAATTTGA
GAAGAAAATGTGGCCTTCATGTTATTTTTT
>6MVZ176b
TGCCAGACTCTGCATGGAGCTGGGACCTCCTGAGCTCCTCACGAAAAATGGGAAGAAGGG
AGGGAGGGAAAGGCTGCTCCTTGACTTAGAGATAGAAGGGGGTAGGATGGGAGAATTTGA
GAAGAAAATGTGGCCTTCATGTTATTTTTT
>6MVZ178a
TGCCAGACTCTGCATGGAGCTGGGACCTCCTGAGCTCCTCACGAAAAATGGGAAGAAGGG
AGGGAGGGAAAGGCTGCTCCTTGACTTAGAGATAGAAGGGGGTAGGATGGGAGAATTTGA
GAAGAAAATGTGGCCTTCATGTTATTTTTT
>6MVZ178b
TGCCAGACTCTGCATGGAGCTGGGACCTCCTGAGCTCCTCACGAAAAATGGGAAGAAGGG
AGGGAGGGAAAGGCTGCTCCTTGACTTAGAGATAGAAGGGGGTAGGATGGGAGAATTTGA
GAAGAAAATGTGGCCTTCATGTTATTTTTT
>6MVZ179a
TGCCAGACTCTGCATGGAGCTGGGACCTCCTGAGCTCCTCACGAAAAATGGGAAGAAGGG
AGGGAGGGAAAGGCTGCTCCTTGACTTAGAGATAGAAGGGGGTAGGATGGGAGAATTTGA
GAAGAAAATGTGGCCTTCATGTTATTTTTT
>6MVZ179b
TGCCAGACTCTGCATGGAGCTGGGACCTCCTGAGCTCCTCACGAAAAATGGGAAGAAGGG
AGGGAGGGAAAGGCTGCTCCTTGACTTAGAGATAGAAGGGGGTAGGATGGGAGAATTTGA
GAAGAAAATGTGGCCTTCATGTTATTTTTT
>6MVZ180a
TGCCAGACTCTGCATGGAGCTGGGACCTCCTGAGCTCCTCACGAAAAATGGGAAGAAGGG
AGGGAGGGAAAGGCTGCTCCTTGACTTAGAGATAGAAGGGGGTAGGATGGGAGAATTTGA
GAAGAAAATGTGGCCTTCATGTTATTTTTT
>6MVZ180b
TGCCAGACTCTGCATGGAGCTGGGACCTCCTGAGCTCCTCACGAAAAATGGGAAGAAGGG
AGGGAGGGAAAGGCTGCTCCTTGACTTAGAGATAGAAGGGGGTAGGATGGGAGAATTTGA
GAAGAAAATGTGGCCTTCATGTTATTTTTT
>6MVZ182a
TGCCAGACTCTGCATGGAGCTGGGACCTCCTGAGCTCCTCACGAAAAATGGGAAGAAGGG
AGGGAGGGAAAGGCTGCTCCTTGACTTAGAGATAGAAGGGGGTAGGATGGGAGAATTTGA
GAAGAAAATGTGGCCTTCATGTTATTTTTT
>6MVZ182b
TGCCAGACTCTGCATGGAGCTGGGACCTCCTGAGCTCCTCACGAAAAATGGGAAGAAGGG
AGGGAGGGAAAGGCTGCTCCTTGACTTAGAGATAGAAGGGGGTAGGATGGGAGAATTTGA
GAAGAAAATGTGGCCTTCATGTTATTTTTT
>6MVZ183a
TGCCAGACTCTGCATGGAGCTGGGACCTCCTGAGCTCCTCACGAAAAATGGGAAGAAGGG
AGGGAGGGAAAGGCTGCTCCTTGACTTAGAGATAGAAGGGGGTAGGATGGGAGAATTTGA
GAAGAAAATGTGGCCTTCATGTTATTTTTT
>6MVZ183b
TGCCAGACTCTGCATGGAGCTGGGACCTCCTGAGCTCCTCACGAAAAATGGGAAGAAGGG
AGGGAGGGAAAGGCTGCTCCTTGACTTAGAGATAGAAGGGGGTAGGGTGGGAGAATTTGA
GAAGAAAATGTGGCCTTCATGTTATTTTTT
>7JK03612a
TGCCAGACTCTGCATGGAGCTGGGACCTCCTGAGCTCCTCACGAAAAATGGGAAGAAGGG
AGGGAGGGAAAGGCTGCTCCTTGACTTAGAGATAGAAGGGGGTAGGATGGGAGAATTTGA
GAAGAAAATGTGGCCTTCATGTTATTTTTT
>7JK03612b
TGCCAGACTCTGCATGGAGCTGGGACCTCCTGAGCTCCTCATGAAAAATGGGAAGAAGGG
AGGGAGGGAAAGGCTGCTCCTTGACTTAGAGATAGAAGGGGGTAGGATGGGAGAATTTGA
GAAGAAAATGTGGCCTTCATGTTATTTTTT
>7JK03613a
TGCCAGACTCTGCATGGAGCTGGGACCTCCTGAGCTCCTCACGAAAAATGGGAAGAAGGG
AGGGAGGGAAAGGCTGCTCCTTGACTTAGAGATAGAAGGGGGTAGGATGGGAGAATTTGA
GAAGAAAATGTGGCCTTCATGTTATTTTTT
>7JK03613b
TGCCAGACTCTGCATGGAGCTGGGACCTCCTGAGCTCCTCACGAAAAATGGGAAGAAGGG
AGGGAGGGAAAGGCTGCTCCTTGACTTAGAGATAGAAGGGGGTAGGATGGGAGAATTTGA
GAAGAAAATGTGGCCTTCATGTTATTTTTT
>7JK03614a
TGCCAGACTCTGCATGGAGCTGGGACCTCCTGAGCTCCTCACGAAAAATGGGAAGAAGGG
AGGGAGGGAAAGGCTGCTCCTTGACTTAGAGATAGAAGGGGGTAGGATGGGAGAATTTGA
GAAGAAAATGTGGCCTTCATGTTATTTTTT
>7JK03614b
TGCCAGACTCTGCATGGAGCTGGGACCTCCTGAGCTCCTCACGAAAAATGGGAAGAAGGG
AGGGAGGGAAAGGCTGCTCCTTGACTTAGAGATAGAAGGGGGTAGGATGGGAGAATTTGA
GAAGAAAATGTGGCCTTCATGTTATTTTTT
>7JK03615a
TGCCAGACTCTGCATGGAGCTGGGACCTCCTGAGCTCCTCACGAAAAATGGGAAGAAGGG
AGGGAGGGAAAGGCTGCTCCTTGACTTAGAGATAGAAGGGGGTAGGATGGGAGAATTTGA
GAAGAAAATGTGGCCTTCATGTTATTTTTT
>7JK03615b
TGCCAGACTCTGCATGGAGCTGGGACCTCCTGAGCTCCTCACGAAAAATGGGAAGAAGGG
AGGGAGGGAAAGGCTGCTCCTTGACTTAGAGATAGAAGGGGGTAGGATGGGAGAATTTGA
GAAGAAAATGTGGCCTTCATGTTATTTTTT
>7JMD014a
TGCCAGACTCTGCATGGAGCTGGGACCTCCTGAGCTCCTCACGAAAAATGGGAAGAAGGG
AGGGAGGGAAAGGCTGCTCCTTGACTTAGAGATAGAAGGGGGTAGGATGGGAGAATTTGA
GAAGAAAATGTGGCCTTCATGTTATTTTTT
>7JMD014b
TGCCAGACTCTGCATGGAGCTGGGACCTCCTGAGCTCCTCACGAAAAATGGGAAGAAGGG
AGGGAGGGAAAGGCTGCTCCTTGACTTAGAGATAGAAGGGGGTAGGATGGGAGAATTTGA
GAAGAAAATGTGGCCTTCATGTTATTTTTT
>8GMS837a
TGCCAGACTCTGCATGGAGCTGGGACCTCCTGAGCTCCTCACGAAAAATGGGAAGAAGGG
AGGGAGGGAAAGGCTGCTCCTTGACTTAGAGATAGAAGGGGGTAGGATGGGAGAATTTGA
GAAGAAAATGTGGCCTTCATGTTATTTTTT
>8GMS837b
TGCCAGACTCTGCATGGAGCTGGGACCTCCTGAGCTCCTCATGAAAAATGGGAAGAAGGG
AGGGAGGGAAAGGCTGCTCCTTGACTTAGAGATAGAAGGGGGTAGGATGGGAGAATTTGA
GAAGAAAATGTGGCCTTCATGTTATTTTTT
>8GMS838a
TGCCAGACTCTGCATGGAGCTGGGACCTCCTGAGCTCCTCACGAAAAATGGGAAGAAGGG
AGGGAGGGAAAGGCTGCTCCTTGACTTAGAGATAGAAGGGGGTAGGATGGGAGAATTTGA
GAAGAAAATGTGGCCTTCATGTTATTTTTT
>8GMS838b
TGCCAGACTCTGCATGGAGCTGGGACCTCCTGAGCTCCTCACGAAAAATGGGAAGAAGGG
AGGGAGGGAAAGGCTGCTCCTTGACTTAGAGATAGAAGGGGGTAGGATGGGAGAATTTGA
GAAGAAAATGTGGCCTTCATGTTATTTTTT
>8GMS839a
TGCCAGACTCTGCATGGAGCTGGGACCTCCTGAGCTCCTCACGAAAAATGGGAAGAAGGG
AGGGAGGGAAAGGCTGCTCCTTGACTTAGAGATAGAAGGGGGTAGGATGGGAGAATTTGA
GAAGAAAATGTGGCCTTCATGTTATTTTTT
>8GMS839b
TGCCAGACTCTGCATGGAGCTGGGACCTCCTGAGCTCCTCACGAAAAATGGGAAGAAGGG
AGGGAGGGAAAGGCTGCTCCTTGACTTAGAGATAGAAGGGGGTAGGATGGGAGAATTTGA
GAAGAAAATGTGGCCTTCATGTTATTTTTT
>8GMS840a
TGCCAGACTCTGCATGGAGCTGGGACCTCCTGAGCTCCTCACGAAAAATGGGAAGAAGGG
AGGGAGGGAAAGGCTGCTCCTTGACTTAGAGATAGAAGGGGGTAGGATGGGAGAATTTGA
GAAGAAAATGTGGCCTTCATGTTATTTTTT
>8GMS840b
TGCCAGACTCTGCATGGAGCTGGGACCTCCTGAGCTCCTCACGAAAAATGGGAAGAAGGG
AGGGAGGGAAAGGCTGCTCCTTGACTTAGAGATAGAAGGGGGTAGGATGGGAGAATTTGA
GAAGAAAATGTGGCCTTCATGTTATTTTTT
>8JMD018a
TGCCAGACTCTGCATGGAGCTGGGACCTCCTGAGCTCCTCACGAAAAATGGGAAGAAGGG
AGGGAGGGAAAGGCTGCTCCTTGACTTAGAGATAGAAGGGGGTAGGATGGGAGAATTTGA
GAAGAAAATGTGGCCTTCATGTTATTTTTT
>8JMD018b
TGCCAGACTCTGCATGGAGCTGGGACCTCCTGAGCTCCTCACGAAAAATGGGAAGAAGGG
AGGGAGGGAAAGGCTGCTCCTTGACTTAGAGATAGAAGGGGGTAGGATGGGAGAATTTGA
GAAGAAAATGTGGCCTTCATGTTATTTTTT
>8JMD019a
TGCCAGACTCTGCATGGAGCTGGGACCTCCTGAGCTCCTCACGAAAAATGGGAAGAAGGG
AGGGAGGGAAAGGCTGCTCCTTGACTTAGAGATAGAAGGGGGTAGGATGGGAGAATTTGA
GAAGAAAATGTGGCCTTCATGTTATTTTTT
>8JMD019b
TGCCAGACTCTGCATGGAGCTGGGACCTCCTGAGCTCCTCACGAAAAATGGGAAGAAGGG
AGGGAGGGAAAGGCTGCTCCTTGACTTAGAGATAGAAGGGGGTAGGATGGGAGAATTTGA
GAAGAAAATGTGGCCTTCATGTTATTTTTT
>8JMD022a
TGCCAGACTCTGCATGGAGCTGGGACCTCCTGAGCTCCTCACGAAAAATGGGAAGAAGGG
AGGGAGGGAAAGGCTGCTCCTTGACTTAGAGATAGAAGGGGGTAGGATGGGAGAATTTGA
GAAGAAAATGTGGCCTTCATGTTATTTTTT
>8JMD022b
TGCCAGACTCTGCATGGAGCTGGGACCTCCTGAGCTCCTCACGAAAAATGGGAAGAAGGG
AGGGAGGGAAAGGCTGCTCCTTGACTTAGAGATAGAAGGGGGTAGGATGGGAGAATTTGA
GAAGAAAATGTGGCCTTCATGTTATTTTTT
>9GMS2780a
TGCCAGACTCTGCATGGAGCTGGGACCTCCTGAGCTCCTCACGAAAAATGGGAAGAAGGG
AGGGAGGGAAAGGCTGCTCCTTGACTTAGAGATAGAAGGGGGTAGGATGGGAGAATTTGA
GAAGAAAATGTGGCCTTCATGTTATTTTTT
>9GMS2780b
TGCCAGACTCTGCATGGAGCTGGGACCTCCTGAGCTCCTCACGAAAAATGGGAAGAAGGG
AGGGAAGGAAAGGCTGCTCCTTGACTTAGAGATAGAAGGGGGTAGGATGGGAGAATTTGA
GAAGAAAATGTGGCCTTCATGTTATTTTTT
