# Supplementary material for: Is Gene Flow Promoting the Reversal of Pleistocene Divergence in the Mountain Chickadee (Poecile gambeli)?
Source: PLoS One. 2012 Nov 12;7(11):e49218. doi: 10.1371/journal.pone.0049218 (PMC3495768; doi:10.1371/journal.pone.0049218)
Supplement: Sequences S1 — Zip file of sequences too short for GenBank. (ZIP) [file pone.0049218.s002.zip › DCOH.fas]

>1DCO107a  
CCAAGACACCAAAGTGCTCGACCCGGCACAGAGTTTGTCTGGGAAACACTCCTGAGGAGG
AGGAAAACCCATAGAAAACTCCCAGAATATCCCAG
>1DCO107b
CCAAGACACCAAAGTGCTCGACCCGGCACAGAGTTTGTCTGGGAAACACTCCTGAGGAGG
AGGAAAACCCATAGAAAACTCCCAGAATATCCCAG
>1DCO115a
CCAAGACACCAAAGTGCTCGACCCGGCACAAAGTTTGTCTGGGAAACACTCCTGAGGAGG
AGGAAAACCCATAGAAAACTCCCAGAATATCCCAG
>1DCO115b
CCAAGACACCAAAGTGCTCGACCCAGCACAGAGTTTGTCTGGGAAACACTCCTGAGGAGG
AGGAAAACCCATAGAAAACTCCCAGAATATCCCAG
>1DCO67a
CCAAGACACCAAAGTGCTCGACCCGGCACAGAGTTTGTCTGGGAAACACTCCTGAGGAGG
AGGAAAACCCATAGAAAACTCCCAGAATATCCCAG
>1DCO67b
CCAAGACACCAAAGTGCTCGACCCGGCACAGAGTTTGTCTGGGAAACACTCCTGAGGAGG
AGGAAAACCCATAGAAAACTCCCAGAATATCCCAG
>1DCO87a
CCAAGACACCAAAGTGCTCGACCCGGCACAGAGTTTGTCTGGGAAACACTCCTGAGGAGG
AGGAAAACCCATAGAAAACTCCCAGAATATCCCAG
>1DCO87b
CCAAGACACCAAAGTGCTCGACCCGGCACAGAGTTTGTCTGGGAAACACTCCTGAGGAGG
AGGAAAACCCATAGAAAACTCCCAGAATATCCCAG
>1DHB3948a
CCAAGACACCAAAGTGCTCGACCCGGCACAGAGTTTGTCTGGGAAACACTCCTGAGGAGG
AGGAAAACCCATAGAAAACTCCCAGAATATCCCAG
>1DHB3948b
CCAAGACACCAAAGTGCTCAACCCGGCACAGAGTTTGTCTGGGAAACACTCCTGAGGAGG
AGGAAAACCCATAGAAAACTCCCAGAATATCCCAG
>1DHB3952a
CCAAGACACCAAAGTGCTCGACCCGGCACAGAGTTTGTCTGGGAAACACTCCTGAGGAGG
AGGAAAACCCATAGAAAACTCCCAGAATATCCCAG
>1DHB3952b
CCAAGACACCAAAGTGCTCGACCCGGCACAGAGTTTGTCTGGGAAACACTCCTGAGGAGG
AGGAAAACCCATAGAAAACTCCCAGAATATCCCAG
>1DHB3953a
CCAAGACACCAAAGTGCTCGACCCGGCACAGAGTTTGTCTGGGAAACACTCCTGAGGAGG
AGGAAAACCCATAGAAAACTCCCAGAATATCCCAG
>1DHB3953b
CCAAGACACCAAAGTGCTCGACCCAGCACAGAGTTTGTCTGGGAAACACTCCTGAGGAGG
AGGAAAACCCATAGAAAACTCCCAGAATATCCCAG
>1GAV2192a
CCAAGACACCAAAGTGCTCGACCCGGCACAGAGTTTGTCTGGGAAACACTCCTGAGGAGG
AGGAAAACCCATAGAAAACTCCCAGAATATCCCAG
>1GAV2192b
CCAAGACACCAAAGTGCTCGACCCAGCACAGAGTTTGTCTGGGAAACACTCCTGAGGAGG
AGGAAAACCCATAGAAAACTCCCAGAATATCCCAG
>2DHB4996a
CCAAGACACCAAAGTGCTCGACCCGGCACAGAGTTTGTCTGGGAAACACTCCTGAGGAGG
AGGAAAACCCATAGAAAACTCCCAGAATATCCCAG
>2DHB4996b
CCAAGACACCAAAGTGCTCGACCCGGCACAGAGTTTGTCTGGGAAACACTCCTGAGGAGG
AGGAAAACCCATAGAAAACTCCCAGAATATCCCAG
>2DHB5001a
CCAAGACACCAAAGTGCTCGACCCGGCACAGAGTTTGTCTGGGAAACACTCCTGAGGAGG
AGGAAAACCCATAGAAAACTCCCAGAATATCCCAG
>2DHB5001b
CCAAGACACCAAAGTGCTCGACCCGGCACAGAGTTTGTCTGGGAAACACTCCTGAGGAGG
AGGAAAACCCATAGAAAACTCCCAGAATATCCCAG
>2DHB5002a
CCAAGACACCAAAGTGCTCGACCCGGCACAGAGTTTGTCTGGGAAACACTCCTGAGGAGG
AGGAAAACCCATAGAAAACTCCCAGAATATCCCAG
>2DHB5002b
CCAAGACACCAAAGTGCTCGACCCGGCACAAAGTTTGTCTGGGAAACACTCCTGAGGAGG
AGGAAAACCCATAGAAAACTCCCAGAATATCCCAG
>2DHB5003a
CCAAGACACCAAAGTGCTCGACCCGGCACAGAGTTTGTCTGGGAAACACTCCTGAGGAGG
AGGAAAACCCATAGAAAACTCCCAGAATATCCCAG
>2DHB5003b
CCAAGACACCAAAGTGCTCAACCTGGCACAGAGTTTGTCTGGGAAACACTCCTGAGGAGG
AGGAAAACCCATAGAAAACTCCCAGAATATCCCAG
>2DHB5004a
CCAAGACACCAAAGTGCTCGACCCGGCACAGAGTTTGTCTGGGAAACACTCCTGAGGAGG
AGGAAAACCCATAGAAAACTCCCAGAATATCCCAG
>2DHB5004b
CCAAGACACCAAAGTGCTCGACCCGGCACAGAGTTTGTCTGGGAAACACTCCTGAGGAGG
AGGAAAACCCATAGAAAACTCCCAGAATATCCCAG
>2MVZ850a
CCAAGACACCAAAGTGCTCGACCCGGCACAGAGTTTGTCTGGGAAACACTCCTGAGGAGG
AGGAAAACCCATAGAAAACTCCCAGAATATCCCAG
>2MVZ850b
CCAAGACACCAAAGTGCTCAACCCGGCACAGAGTTTGTCTGGGAAACACTCCTGAGGAGG
AGGAAAACCCATAGAAAACTCCCAGAATATCCCAG
>2MVZ854a
CCAAGACACCAAAGTGCTCGACCCGGCACAGAGTTTGTCTGGGAAACACTCCTGAGGAGG
AGGAAAACCCATAGAAAACTCCCAGAATATCCCAG
>2MVZ854b
CCAAGACACCAAAGTGCTCGACCCGGCACAGAGTTTGTCTGGGAAACACTCCTGAGGAGG
AGGAAAACCCATAGAAAACTCCCAGAATATCCCAG
>2MVZ856a
CCAAGACACCAAAGTGCTCGACCCGGCACAGAGTTTGTCTGGGAAACACTCCTGAGGAGG
AGGAAAACCCATAGAAAACTCCCAGAATATCCCAG
>2MVZ856b
CCAAGACACCAAAGTGCTCGACCCGGCACAGAGTTTGTCTGGGAAACACTCCTGAGGAGG
AGGAAAACCCATAGAAAACTCCCAGAATATCCCAG
>3DHB2255a
CCAAGACACCAAAGTGCTCGACCCGGCACAGAGTTTGTCTGGGAAACACTCCTGAGGAGG
AGGAAAACCCATAGAAAACTCCCAGAATATCCCAG
>3DHB2255b
CCAAGACACCAAAGTGCTCGACCCGGCACAAAGTTTGTCTGGGAAACACTCCTGAGGAGG
AGGAAAACCCATAGAAAACTCCCAGAATATCCCAG
>3DHB2299a
CCAAGACACCAAAGTGCTCGACCCGGCACAGAGTTTGTCTGGGAAACACTCCTGAGGAGG
AGGAAAACCCATAGAAAACTCCCAGAATATCCCAG
>3DHB2299b
CCAAGACACCAAAGTGCTCGACCCGGCACAGAGTTTGTCTGGGAAACACTCCTGAGGAGG
AGGAAAACCCATAGAAAACTCCCAGAATATCCCAG
>3DHB2300a
CCAAGACACCAAAGTGCTCGACCCGGCACAGAGTTTGTCTGGGAAACACTCCTGAGGAGG
AGGAAAACCCATAGAAAACTCCCAGAATATCCCAG
>3DHB2300b
CCAAGACACCAAAGTGCTCGACCCGGCACAGAGTTTGTCTGGGAAACACTCCTGAGGAGG
AGGAAAACCCATAGAAAACTCCCAGAATATCCCAG
>3DHB3623a
CCAAGACACCAAAGTGCTCGACCCGGCACAGAGTTTGTCTGGGAAACACTCCTGAGGAGG
AGGAAAACCCATAGAAAACTCCCAGAATATCCCAG
>3DHB3623b
CCAAGACACCAAAGTGCTCGACCCGGCACAAAGTTTGTCTGGGAAACACTCCTGAGGAGG
AGGAAAACCCATAGAAAACTCCCAGAATATCCCAG
>3DHB5046a
CCAAGACACCAAAGTGCTCGACCCGGCACAGAGTTTGTCTGGGAAACACTCCTGAGGAGG
AGGAAAACCCATAGAAAACTCCCAGAATATCCCAG
>3DHB5046b
CCAAGACACCAAAGTGCTCAACCCGGCACAGAGTTTGTCTGGGAAACACTCCTGAGGAGG
AGGAAAACCCATAGAAAACTCCCAGAATATCCCAG
>3DHB5047a
CCAAGACACCAAAGTGCTCGACCCGGCACAGAGTTTGTCTGGGAAACACTCCTGAGGAGG
AGGAAAACCCATAGAAAACTCCCAGAATATCCCAG
>3DHB5047b
CCAAGACACCAAAGTGCTCGACCCGGCACAGAGTTTGTCTGGGAAACACTCCTGAGGAGG
GGGAAAACCCATAGAAAACTCCCAGAATATCCCAG
>3DHB5114a
CCAAGACACCAAAGTGCTCGACCCGGCACAGAGTTTGTCTGGGAAACACTCCTGAGGAGG
AGGAAAACCCATAGAAAACTCCCAGAATATCCCAG
>3DHB5114b
CCAAGACACCAAAGTGCTCGACCCGGCACAAAGTTTGTCTGGGAAACACTCCTGAGGAGG
AGGAAAACCCATAGAAAACTCCCAGAATATCCCAG
>3DHB5115a
CCAAGACACCAAAGTGCTCGACCCGGCACAGAGTTTGTCTGGGAAACACTCCTGAGGAGG
AGGAAAACCCATAGAAAACTCCCAGAATATCCCAG
>3DHB5115b
CCAAGACACCAAAGTGCTCAACCCGGCACAGAGTTTGTCTGGGAAACACTCCTGAGGAGG
AGGAAAACCCATAGAAAACTCCCAGAATATCCCAG
>4GAV1922a
CCAAGACACCAAAGTGCTCGACCCGGCACAGAGTTTGTCTGGGAAACACTCCTGAGGAGG
AGGAAAACCCATAGAAAACTCCCAGAATATCCCAG
>4GAV1922b
CCAAGACACCAAAGTGCTCGACCCGGCACAGAGTTTGTCTGGGAAACACTCCTGAGGAGG
AGGAAAACCCATAGAAAACTCCCAGAATATCCCAG
>4GAV2223a
CCAAGACACCAAAGTGCTCGACCCGGCACAGAGTTTGTCTGGGAAACACTCCTGAGGAGG
---AAAACCCATAGAAAACTCCCAGAATATCCCAG
>4GAV2223b
CCAAGACACCAAAGTGCTCGACCCGGCACAGAGTTTGTCTGGGAAACACTCCTGAGGAGG
---AAAACCCATAGAAAACTCCCAGAATATCCCAG
>4GAV2230a
CCAAGACACCAAAGTGCTCGACCCGGCACAGAGTTTGTCTGGGAAACACTCCTGAGGAGG
AGGAAAACCCATAGAAAACTCCCAGAATATCCCAG
>4GAV2230b
CCAAGACACCAAAGTGCTCGACCCGGCACAGAGTTTGTCTGGGAAACACTCCTGAGGAGG
AGGAAAACCCATAGAAAACTCCCAGAATATCCCAG
>4GAV2233a
CCAAGACACCAAAGTGCTCGACCCGGCACAGAGTTTGTCTGGGAAACACTCCTGAGGAGG
AGGAAAACCCATAGAAAACTCCCAGAATATCCCAG
>4GAV2233b
CCAAGACACCAAAGTGCTCGACCCAGCACAGAGTTTGTCTGGGAAACACTCCTGAGGAGG
AGGAAAACCCATAGAAAACTCCCAGAATATCCCAG
>4GAV2236a
CCAAGACACCAAAGTGCTCGACCCGGCACAGAGTTTGTCTGGGAAACACTCCTGAGGAGG
AGGAAAACCCATAGAAAACTCCCAGAATATCCCAG
>4GAV2236b
CCAAGACACCAAAGTGCTCGACCCGGCACAGAGTTTGTCTGGGAAACACTCCTGAGGAGG
AGGAAAACCCATAGAAAACTCCCAGAATATCCCAG
>4GAV2244a
CCAAGACACCAAAGTGCTCGACCCGGCACAGAGTTTGTCTGGGAAACACTCCTGAGGAGG
---AAAACCCATAGAAAACTCCCAGAATATCCCAG
>4GAV2244b
CCAAGACACCAAAATGCTCGACCCGGCACAAAGTTTGTCTGGGAAACACTCCTGAGGAGG
---AAAACCCATAGAAAACTCCCAGAATATCCCAG
>4GAV2249a
CCAAGACACCAAAGTGCTCGACCCGGCACAAAGTTTGTCTGGGAAACACTCCTGAGGAGG
AGGAAAACCCATAGAAAACTCCCAGAATATCCCAG
>4GAV2249b
CCAAGACACCAAAATGCTCGACCCGGCACAAAGTTTGTCTGGGAAACACTCCTGAGGAGG
AGGAAAACCCATAGAAAACTCCCAGAATATCCCAG
>4GAV2250a
CCAAGACACCAAAGTGCTCGACCCAGCACAGAGTTTGTCTGGGAAACACTCCTGAGGAGG
AGGAAAACCCATAGAAAACTCCCAGAATATCCCAG
>4GAV2250b
CCAAGACACCAAAATGCTCGACCCGGCACAAAGTTTGTCTGGGAAACACTCCTGAGGAGG
AGGAAAACCCATAGAAAACTCCCAGAATATCCCAG
>5GMS605a
CCAAGACACCAAAGTGCTCGACCCGGCACAGAGTTTGTCTGGGAAACACTCCTGAGGAGG
AGGAAAACCCATAGAAAACTCCCAGAATATCCCAG
>5GMS605b
CCAAGACACCAAAGTGCTCGACCCGGCACAGAGTTTGTCTGGGAAACACTCCTGAGGAGG
AGGAAAACCCATAGAAAACTCCCAGAATATCCCAG
>5GMS606a
CCAAGACACCAAAGTGCTCGACCCGGCACAGAGTTTGTCTGGGAAACACTCCTGAGGAGG
AGGAAAACCCATAGAAAACTCCCAGAATATCCCAG
>5GMS606b
CCAAGACACCAAAGTGCTCGACCCGGCACAGAGTTTGTCTGGGAAACACTCCTGAGGAGG
AGGAAAACCCATAGAAAACTCCCAGAATATCCCAG
>5GMS607a
CCAAGACACCAAAGTGCTCGACCCGGCACAGAGTTTGTCTGGGAAACACTCCTGAGGAGG
AGGAAAACCCATAGAAAACTCCCAGAATATCCCAG
>5GMS607b
CCAAGACACCAAAGTGCTCAACCCGGCACAGAGTTTGTCTGGGAAACACTCCTGAGGAGG
AGGAAAACCCATAGAAAACTCCCAGAATATCCCAG
>5GMS608a
CCAAGACACCAAAGTGCTCGACCCGGCACAGAGTTTGTCTGGGAAACACTCCTGAGGAGG
AGGAAAACCCATAGAAAACTCCCAGAATATCCCAG
>5GMS608b
CCAAGACACCAAAGTGCTCAACCCGGCACAGAGTTTGTCTGGGAAACACTCCTGAGGAGG
AGGAAAACCCATAGAAAACTCCCAGAATATCCCAG
>5GMS609a
CCAAGACACCAAAGTGCTCGACCCGGCACAGAGTTTGTCTGGGAAACACTCCTGAGGAGG
AGGAAAACCCATAGAAAACTCCCAGAATATCCCAG
>5GMS609b
CCAAGACACCAAAGTGCTCAACCCGGCACAGAGTTTGTCTGGGAAACACTCCTGAGGAGG
AGGAAAACCCATAGAAAACTCCCAGAATATCCCAG
>5GMS610a
CCAAGACACCAAAGTGCTCGACCCGGCACAGAGTTTGTCTGGGAAACACTCCTGAGGAGG
AGGAAAACCCATAGAAAACTCCCAGAATATCCCAG
>5GMS610b
CCAAGACACCAAAGTGCTCAACCCGGCACAGAGTTTGTCTGGGAAACACTCCTGAGGAGG
AGGAAAACCCATAGAAAACTCCCAGAATATCCCAG
>5GMS611a
CCAAGACACCAAAGTGCTCGACCCGGCACAGAGTTTGTCTGGGAAACACTCCTGAGGAGG
AGGAAAACCCATAGAAAACTCCCAGAATATCCCAG
>5GMS611b
CCAAGACACCAAAGTGCTCAACCCGGCACAGAGTTTGTCTGGGAAACACTCCTGAGGAGG
AGGAAAACCCATAGAAAACTCCCAGAATATCCCAG
>5GMS612a
CCAAGACACCAAAGTGCTCGACCCGGCACAGAGTTTGTCTGGGAAACACTCCTGAGGAGG
AGGAAAACCCATAGAAAACTCCCAGAATATCCCAG
>5GMS612b
CCAAGACACCAAAGTGCTCAACCCGGCACAGAGTTTGTCTGGGAAACACTCCTGAGGAGG
AGGAAAACCCATAGAAAACTCCCAGAATATCCCAG
>6MVZ174a
CCAAGACACCAAAGTGCTCGACCCGGCACAGAGTTTGTCTGGGAAACACTCCTGAGGAGG
AGGAAAACCCATAGAAAACTCCCAGAATATCCCAG
>6MVZ174b
CCAAGACACCAAAGTGCTCAACCCGGCACAGAGTTTGTCTGGGAAACACTCCTGAGGAGG
AGGAAAACCCATAGAAAACTCCCAGAATATCCCAG
>6MVZ175a
CCAAGACACCAAAGTGCTCAACCCGGCACAGAGTTTGTCTGGGAAACACTCCTGAGGAGG
AGGAAAACCCATAGAAAACTCCCAGAATATCCCAG
>6MVZ175b
CCAAGACACCAAAGTGCTCAACCCGGCACAGAGTTTGTCTGGGAAACACTCCTGAGGAGG
AGGAAAACCCATAGAAAACTCCCAGAATATCCCAG
>6MVZ176a
CCAAGACACCAAAGTGCTCGACCCGGCACAGAGTTTGTCTGGGAAACACTCCTGAGGAGG
AGGAAAACCCATAGAAAACTCCCAGAATATCCCAG
>6MVZ176b
CCAAGACACCAAAGTGCTCAACCCGGCACAGAGTTTGTCTGGGAAACACTCCTGAGGAGG
AGGAAAACCCATAGAAAACTCCCAGAATATCCCAG
>6MVZ178a
CCAAGACACCAAAGTGCTCGACCCGGCACAGAGTTTGTCTGGGAAACACTCCTGAGGAGG
AGGAAAACCCATAGAAAACTCCCAGAATATCCCAG
>6MVZ178b
CCAAGACACCAAAGTGCTCAACCCGGCACAGAGTTTGTCTGGGAAACACTCCTGAGGAGG
AAGAAAACCCATAGAAAACTCCCAGAATATCCCAG
>6MVZ179a
CCAAGACACCAAAGTGCTCGACCCGGCACAGAGTTTGTCTGGGAAACACTCCTGAGGAGG
AGGAAAACCCATAGAAAACTCCCAGAATATCCCAG
>6MVZ179b
CCAAGACACCAAAGTGCTCAACCCGGCACAGAGTTTGTCTGGGAAACACTCCTGAGGAGG
AGGAAAACCCATAGAAAACTCCCAGAATATCCCAG
>6MVZ180a
CCAAGACACCAAAGTGCTCGACCCGGCACAGAGTTTGTCTGGGAAACACTCCTGAGGAGG
AGGAAAACCCATAGAAAACTCCCAGAATATCCCAG
>6MVZ180b
CCAAGACACCAAAGTGCTCGACCCGGCACAGAGTTTGTCTGGGAAACACTCCTGAGGAGG
AGGAAAACCCATAGAAAACTCCCAGAATATCCCAG
>6MVZ182a
CCAAGACACCAAAGTGCTCGACCCGGCACAGAGTTTGTCTGGGAAACACTCCTGAGGAGG
AGGAAAACCCATAGAAAACTCCCAGAATATCCCAG
>6MVZ182b
CCAAGACACCAAAGTGCTCGACCCGGCACAGAGTTTGTCTGGGAAACACTCCTGAGGAGG
AGGAAAACCCATAGAAAACTCCCAGAATATCCCAG
>6MVZ183a
CCAAGACACCAAAGTGCTCGACCCGGCACAGAGTTTGTCTGGGAAACACTCCTGAGGAGG
AGGAAAACCCATAGAAAACTCCCAGAATATCCCAG
>6MVZ183b
CCAAGACACCAAAGTGCTCGACCCGGCACAGAGTTTGTCTGGGAAACACTCCTGAGGAGG
AGGAAAACCCATAGAAAACTCCCAGAATATCCCAG
>7JK03612a
CCAAGACACCAAAGTGCTCGACCCGGCACAGAGTTTGTCTGGGAAACACTCCTGAGGAGG
AGGAAAACCCATAGAAAACTCCCAGAATATCCCAG
>7JK03612b
CCAAGACACCAAAGTGCTCGACCCGGCACAGAGTTTGTCTGGGAAACACTCCTGAGGAGG
AGGAAAACCCATAGAAAACTCCCAGAATATCCCAG
>7JK03613a
CCAAGACACCAAAGTGCTCGACCCGGCACAGAGTTTGTCTGGGAAACACTCCTGAGGAGG
AGGAAAACCCATAGAAAACTCCCAGAATATCCCAG
>7JK03613b
CCAAGACACCAAAGTGCTTGACCCGGCACAGAGTTTGTCTGGGAAACACTCCTGAGGAGG
AGGAAAACCCATAGAAAACTCCCAGAATATCCCAG
>7JK03614a
CCAAGACACCAAAGTGCTCGACCCGGCACAGAGTTTGTCTGGGAAACACTCCTGAGGAGG
AGGAAAACCCATAGAAAACTCCCAGAATATCCCAG
>7JK03614b
CCAAGACACCAAAGTGCTCGACCCGGCACAGAGTTTGTCTGGGAAACACTCCTGAGGAGG
AGGAAAACCCATAGAAAACTCCCAGAATATCCCAG
>7JK03615a
CCAAGACACCAAAGTGCTCGACCCGGCACAGAGTTTGTCTGGGAAACACTCCTGAGGAGG
AGGAAAACCCATAGAAAACTCCCAGAATATCCCAG
>7JK03615b
CCAAGACACCAAAGTGCTCGACCCGGCACAGAGTTTGTCTGGGAAACACTCCTGAGGAGG
AGGAAAACCCATAGAAAACTCCCAGAATATCCCAG
>7JMD014a
CCAAGACACCAAAGTGCTCGACCCGGCACAGAGTTTGTCTGGGAAACACTCCTGAGGAGG
AGGAAAACCCATAGAAAACTCCCAGAATATCCCAG
>7JMD014b
CCAAGACACCAAAGTGCTCGACCCGGCACAGAGTTTGTCTGGGAAACACTCCTGAGGAGG
AGGAAAACCCATAGAAAACTCCCAGAATATCCCAG
>8GMS837a
CCAAGACACCAAAGTGCTCGACCCGGCACAGAGTTTGTCTGGGAAACACTCCTGAGGAGG
AGGAAAACCCATAGAAAACTCCCAGAATATCCCAG
>8GMS837b
CCAAGACACCAAAGTGCTCGACCCGGCACAAAGTTTGTCTGGGAAACACTCCTGAGGAGG
AGGAAAACCCATAGAAAACTCCCAGAATATCCCAG
>8GMS838a
CCAAGACACCAAAGTGCTCGACCCGGCACAGAGTTTGTCTGGGAAACACTCCTGAGGAGG
AGGAAAACCCATAGAAAACTCCCAGAATATCCCAG
>8GMS838b
CCAAGACACCAAAGTGCTCGACCCGGCACAGAGTTTGTCTGGGAAACACTCCTGAGGAGG
AGGAAAACCCATAGAAAACTCCCAGAATATCCCAG
>8GMS839a
CCAAGACACCAAAGTGCTCGACCCGGCACAGAGTTTGTCTGGGAAACACTCCTGAGGAGG
AGGAAAACCCATAGAAAACTCCCAGAATATCCCAG
>8GMS839b
CCAAGACACCAAAGTGCTCGACCCGGCACAGAGTTTGTCTGGGAAACACTCCTGAGGAGG
AGGAAAACCCATAGAAAACTCCCAGAATATCCCAG
>8GMS840a
CCAAGACACCAAAGTGCTCGACCCGGCACAGAGTTTGTCTGGGAAACACTCCTGAGGAGG
AGGAAAACCCATAGAAAACTCCCAGAATATCCCAG
>8GMS840b
CCAAGACACCAAAGTGCTTGACCCGGCACAGAGTTTGTCTGGGAAACACTCCTGAGGAGG
AGGAAAACCCATAGAAAACTCCCAGAATATCCCAG
>8JMD018a
CCAAGACACCAAAGTGCTCGACCCGGCACAGAGTTTGTCTGGGAAACACTCCTGAGGAGG
AGGAAAACCCATAGAAAACTCCCAGAATATCCCAG
>8JMD018b
CCAAGACACCAAAATGCTCGACCCGGCACAAAGTTTGTCTGGGAAACACTCCTGAGGAGG
AGGAAAACCCATAGAAAACTCCCAGAATATCCCAG
>8JMD019a
CCAAGACACCAAAGTGCTCGACCCGGCACAGAGTTTGTCTGGGAAACACTCCTGAGGAGG
AGGAAAACCCATAGAAAACTCCCAGAATATCCCAG
>8JMD019b
CCAAGACACCAAAGTGCTCGACCCGGCACAGAGTTTGTCTGGGAAACACTCCTGAGGAGG
AGGAAAACCCATAGAAAACTCCCAGAATATCCCAG
>8JMD022a
CCAAGACACCAAAGTGCTCGACCCGGCACAGAGTTTGTCTGGGAAACACTCCTGAGGAGG
AGGAAAACCCATAGAAAACTCCCAGAATATCCCAG
>8JMD022b
CCAAGACACCAAAGTGCTTGACCCGGCACAGAGTTTGTCTGGGAAACACTCCTGAGGAGG
AGGAAAACCCATAGAAAACTCCCAGAATATCCCAG
>9GMS2780a
CCAAGACACCAAAGTGCTCGACCCGGCACAGAGTTTGTCTGGGAAACACTCCTGAGGAGG
AGGAAAACCCATAGAAAACTCCCAGAATATCCCAG
>9GMS2780b
CCAAGACACCAAAGTGCTCGACCCGGCACAAAGTTTGTCTGGGAAACACTCCTGAGGAGG
AGGAAAACCCATAGAAAACTCCCAGAATATCCCAG
