# Supplementary material for: Is Gene Flow Promoting the Reversal of Pleistocene Divergence in the Mountain Chickadee (Poecile gambeli)?
Source: PLoS One. 2012 Nov 12;7(11):e49218. doi: 10.1371/journal.pone.0049218 (PMC3495768; doi:10.1371/journal.pone.0049218)
Supplement: Sequences S1 — Zip file of sequences too short for GenBank. (ZIP) [file pone.0049218.s002.zip › EEF.fas]

>1DCO107a
AGAGGGTGGGGAAAGGGGGAGGATGTGGTTGTGCCTGATTTTACAGGAGTTAATTCAGAC
TTGGTGGGTGTTGGAAAGCTGGATAAGGGGGAAAGCAGGAGCTGGCTGTTCCTCAGCAGC
CCCTGGCCCTGCCCTGAGCAGG
>1DCO107b
AGAGGGTGGGGAAAGGGGGAGGATGTGGTTGTGCCTGATTTTACAGGAGTTAATTCAGAC
TTGGTGGGTGTTGGAAAGCTGGATAAGGGGGAAAGCAGGAGCTGGCTGTTCCTCAGCAGC
CCCTGGCCCTGCCCTGAGCAGG
>1DCO115a
AGAGGGTGGGGAAAGGGGGAGGATGTGGTTGTGCCTGATTTTACAGGAGTTAATTCAGAC
TTGGTGGGTGTTGGAAAGCTGGATAAGGGGGAAAGCAGGAGCTGGCTGTTCCTCAGCAGC
CCCTGGCCCTGCCCTGAGCAG-
>1DCO115b
AGAGGGTGGGGAAAGGGGGAGGATGTGGTTGTGCCTGATTTTACAGGAGTTAATTCAGAC
TTGGTGGGTGTTGGAAAGCTGGATAAGGGGGAAAGCAGGAGCTGGCTGTTCCTCAGGAGC
CCCTGGCCCTGCCCTGAGCAG-
>1DCO67a
AGAGGGTGGGGAAAGGGGGAGGATGTGGTTGTGCCTGATTTTACAGGAGTTAATTCAGAC
TTGGTGGGTGTTGGAAAGCTGGATAAGGGGGAAAGCAGGAGCTGGCTGTTCCTCAGCAGC
CCCTGGCCCTGCCCTGAGCAGG
>1DCO67b
AGAGGGTGGGGAAAGGGGGAGGATGTGGTTGTGCCTGATTTTACAGGAGTTAATTCAGAC
TTGGTGGGTGTTGGAAAGCTGGATAAGGGGGAAAGCAGGAGCTGGCTGTTCCTCAGCAGC
CCCTGGCCCTGCCCTGAGCAGG
>1DCO87a
AGAGGGTGGGGAAAGGGGGAGGATGTGGTTGTGCCTGATTTTACAGGAGTTAATTCAGAC
TTGGTGGGTGTTGGAAAGCTGGATAAGGGGGAAAGCAGGAGCTGGCTGTTCCTCAGCAGC
CCCTGGCCCTGCCCTGAGCAGG
>1DCO87b
AGAGGGTGGGGAAAGGGGGAGGATGTGGTTGTGCCTGATTTTACAGGAGTTAATTCAGAC
TTGGTGGGTGTTGGAAAGCTGGATAAGGGGGAAAGCAGGAGCTGGCTGTTCCTCAGCAGC
CCCTGGCCCTGCCCTGAGCAGG
>1DHB3948a
AGAGGGTGGGGAAAGGGGGAGGATGTGGTTGTGCCTGATTTTACAGGAGTTAATTCAGAC
TTGGTGGGTGTTGGAAAGCTGGATAAGGGGGAAAGCAGGAGCTGGCTGTTCCTCAGCAGC
CCCTGGCCCTGCCCTGAGCAGG
>1DHB3948b
AGAGGGTGGGGAAAGGGGGAGGATGTGGTTGTGCCTGATTTTACAGGAGTTAATTCAGAC
TTGGTGGGTGTTGGAAAGCTGGATAAGGGGGAAAGCAGGAGCTGGCTGTTCCTCAGCAGC
CCCTGGCCCTGCCCTGAGCAGG
>1DHB3952a
AGAGGGTGGGGAAAGGGGGAGGATGTGGTTGTGCCTGATTTTACAGGAGTTAATTCAGAC
TTGGTGGGTGTTGGAAAGCTGGATAAGGGGGAAAGCAGGAGCTGGCTGTTCCTCAGCAGC
CCCTGGCCCTGCCCTGAGCAGG
>1DHB3952b
AGAGGGTGGGGAAAGGGGGAGGATGTGGTTGTGCCTGATTTTACAGGAGTTAATTCAGAC
TTGGTGGGTGTTGGAAAGCTGGATAAGGGGGAAAGCAGGAGCTGGCTGTTCCTCAGCAGC
CCCTGGCCCTGCCCTGAGCAGG
>1DHB3953a
AGAGGGTGGGGAAAGGGGGAGGATGTGGTTGTGCCTGATTTTACAGGAGTTAATTCAGAC
TTGGTGGGTGTTGGAAAGCTGGATAAGGGGGAAAGCAGGAGCTGGCTGTTCCTCAGCAGC
CCCTGGCCCTGCCCTGAGCAGG
>1DHB3953b
AGAGGGTGGGGAAAGGGGGAGGATGTGGTTGTGCCTGATTTTACAGGAGTTAATTCAGAC
TTGGTGGGTGTTGGAAAGCTGGATAAGGGGGAAAGCAGGAGCTGGCTGTTCCTCAGCAGC
CCCTGGCCCTGCCCTGAGCAGG
>1GAV2192a
AGAGGGTGGGGAAAGGGGGAGGATGTGGTTGTGCCTGATTTTACAGGAGTTAATTCAGAC
TTGGTGGGTGTTGGAAAGCTGGATAAGGGGGAAAGCAGGAGCTGGCTGTTCCTCAGCAGC
CCCTGGCCCTGCCCTGAGCAGG
>1GAV2192b
AGAGGGTGGGGAAAGGGGGAGGATGTGGTTGTGCCTGATTTTACAGGAGTTAATTCAGAC
TTGGTGGGTGTTGGAAAGCTGGATAAGGGGGAAAGCAGGAGCTGGCTGTTCCTCAGCAGC
CCCTGGCCCTGCCCTGAGCAGG
>2DHB4996a
AGAGGGTGGGGAAAGGGGGAGGATGTGGTTGTGCCTGATTTTACAGGAGTTAATTCAGAC
TTGGTGGGTGTTGGAAAGCTGGATAAGGGGGAAAGCAGGAGCTGGCTGTTCCTCAGCAGC
CCCTGGCCCTGCCCTGAGCAGG
>2DHB4996b
AGAGGGTGGGGAAAGGGGGAGGATGTGGTTGTGCCTGATTTTACAGGAGTTAATTCAGAC
TTGGTGGGTGTTGGAAAGCTGGATAAGGGGGAAAGCAGGAGCTGGCTGTTCCTCAGCAGC
CCCTGGCCCTGCCCTGAGCAGG
>2DHB5001a
AGAGGGTGGGGAAAGGGGGAGGATGTGGTTGTGCCTGATTTTACAGGAGTTAATTCAGAC
TTGGTGGGTGTTGGAAAGCTGGATAAGGGGGAAAGCAGGAGCTGGCTGTTCCTCAGCAGC
CCCTGGCCCTGCCCTGAGCAG-
>2DHB5001b
AGAGGGTGGGGAAAGGGGGAGGATGTGGTTGTGCCTGATTTTACAGGAGTTAATTCAGAC
TTGGTGGGTGTTGGAAAGCTGGATAAGGGGGAAAGCAGGAGCTGGCTGTTCCTCAGCAGC
CCCTGGCCCTGCCCTGAGCAG-
>2DHB5002a
AGAGGGTGGGGAAAGGGGGAGGATGTGGTTGTGCCTGATTTTACAGGAGTTAATTCAGAC
TTGGTGGGTGTTGGAAAGCTGGATAAGGGGGAAAGCAGGAGCTGGCTGTTCCTCAGCAGC
CCCTGGCCCTGCCCTGAGCAGG
>2DHB5002b
AGAGGGTGGGGAAAGGGGGAGGATGTGGTTGTGCCTGATTTTACAGGAGTTAATTCAGAC
TTGGTGGGTGTTGGAAAGCTGGATAAGGGGGAAAGCAGGAGCTGGCTGTTCCTCAGCAGC
CCCTGGCCCTGCCCTGAGCAGG
>2DHB5003a
AGAGGGTGGGGAAAGGGGGAGGATGTGGTTGTGCCTGATTTTACAGGAGTTAATTCAGAC
TTGGTGGGTGTTGGAAAGCTGGATAAGGGGGAAAGCAGGAGCTGGCTGTTCCTCAGCAGC
CCCTGGCCCTGCCCTGAGCAGG
>2DHB5003b
AGAGGGTGGGGAAAGGGGGAGGATGTGGTTGTGCCTGATTTTACAGGAGTTAATTCAGAC
TTGGTGGGTGTTGGAAAGCTGGATAAGGGGGAAAGCAGGAGCTGGCTGTTCCTCAGCAGC
CCCTGGCCCTGCCCTGAGCAGG
>2DHB5004a
AGAGGGTGGGGAAAGGGGGAGGATGTGGTTGTGCCTGATTTTACAGGAGTTAATTCAGAC
TTGGTGGGTGTTGGAAAGCTGGATAAGGGGGAAAGCAGGAGCTGGCTGTTCCTCAGCAGC
CCCTGGCCCTGCCCTGAGCAGG
>2DHB5004b
AGAGGGTGGGGAAAGGGGGAGGATGTGGTTGTGCCTGATTTTACAGGAGTTAATTCAGAC
TTGGTGGGTGTTGGAAAGCTGGATAAGGGGGAAAGCAGGAGCTGGCTGTTCCTCAGCAGC
CCCTGGCCCTGCCCTGAGCAGG
>2MVZ850a
AGAGGGTGGGGAAAGGGGGAGGATGTGGTTGTGCCTGATTTTACAGGAGTTAATTCAGAC
TTGGTGGGTGTTGGAAAGCTGGATAAGGGGGAAAGCAGGAGCTGGCTGTTCCTCAGCAGC
CCCTGGCCCTGCCCTGAGCAGG
>2MVZ850b
AGAGGGTGGGGAAAGGGGGAGGATGTGGTTGTGCCTGATTTTACAGGAGTTAATTCAGAC
TTGGTGGGTGTTGGAAAGCTGGATAAGGGGGAAAGCAGGAGCTGGCTGTTCCTCAGCAGC
CCCTGGCCCTGCCCTGAGCAGG
>2MVZ854a
AGAGGGTGGGGAAAGGGGGAGGATGTGGTTGTGCCTGATTTTACAGGAGTTAATTCAGAC
TTGGTGGGTGTTGGAAAGCTGGATAAGGGGGAAAGCAGGAGCTGGCTGTTCCTCAGCAGC
CCCTGGCCCTGCCCTGAGCAGG
>2MVZ854b
AGAGGGTGGGGAAAGGGGGAGGATGTGGTTGTGCCTGATTTTACAGGAGTTAATTCAGAC
TTGGTGGGTGTTGGAAAGCTGGATAAGGGGGAAAGCAGGAGCTGGCTGTTCCTCAGCAGC
CCCTGGCCCTGCCCTGAGCAGG
>2MVZ856a
AGAGGGTGGAGAAAGGGGGAGGATGTGGTTGTGCCTGATTTTACAGGAGTTAATTCAGAC
TTGGTGGGTGTTGGAAAGCTGGATAAGGGGGAAAGCAGGAGCTGGCTGTTCCTCAGCAGC
CCCTGGCCCTGCCCTGAGCAGG
>2MVZ856b
AGAGGGTGGGGAAAGGGGGAGGATGTGGTTGTGCCTGATTTTACAGGAGTTAATTCAGAC
TTGGTGGGTGTTGGAAAGCTGGATAAGGGGGAAAGCAGGAGCTGGCTGTTCCTCAGCAGC
CCCTGGCCCTGCCCTGAGCAGG
>3DHB2255a
AGAGGGTGGGGAAAGGGGGAGGATGTGGTTGTGCCTGATTTTACAGGAGTTAATTCAGAC
TTGGTGGGTGTTGGAAAGCTGGATAAGGGGGAAAGCAGGAGCTGGCTGTTCCTCAGCAGC
CCCTGGCCCTGCCCTGAGCAGG
>3DHB2255b
AGAGGGTGGGGAAAGGGGGAGGATGTGGTTGTGCCTGATTTTACAGGAGTTAATTCAGAC
TTGGTGGGTGTTGGAAAGCTGGATAAGGGGGAAAGCAGGAGCTGGCTGTTCCTCAGCAGC
CCCTGGCCCTGCCCTGAGCAGG
>3DHB2299a
AGAGGGTGGGGAAAGGGGGAGGATGTGGTTGTGCCTGATTTTACAGGAGTTAATTCAGAC
TTGGTGGGTGTTGGAAAGCTGGATAAGGGGGAAAGCAGGAGCTGGCTGTTCCTCAGCAGC
CCCTGGCCCTGCCCTGAGCAGG
>3DHB2299b
AGAGGGTGGGGAAAGGGGGAGGATGTGGTTGTGCCTGATTTTACAGGAGTTAATTCAGAC
TTGGTGGGTGTTGGAAAGCTGGATAAGGGGGAAAGCAGGAGCTGGCTGTTCCTCAGCAGC
CCCTGGCCCTGCCCTGAGCAGG
>3DHB2300a
AGAGGGTGGGGAAAGGGGGAGGATGTGGTTGTGCCTGATTTTACAGGAGTTAATTCAGAC
TTGGTGGGTGTTGGAAAGCTGGATAAGGGGGAAAGCAGGAGCTGGCTGTTCCTCAGCAGC
CCCTGGCCCTGCCCTGAGCAGG
>3DHB2300b
AGAGGGTGGGGAAAGGGGGAGGATGTGGTTGTGCCTGATTTTACAGGAGTTAATTCAGAC
TTGGTGGGTGTTGGAAAGCTGGATAAGGGGGAAAGCAGGAGCTGGCTGTTCCTCAGCAGC
CCCTGGCCCTGCCCTGAGCAGG
>3DHB3623a
AGAGGGTGGGGAAAGGGGGAGGATGTGGTTGTGCCTGATTTTACAGGAGTTAATTCAGAC
TTGGTGGGTGTTGGAAAGCTGGATAAGGGGGAAAGCAGGAGCTGGCTGTTCCTCAGCAGC
CCCTGGCCCTGCCCTGAGCAGG
>3DHB3623b
AGAGGGTGGGGAAAGGGGGAGGATGTGGTTGTGCCTGATTTTACAGGAGTTAATTCAGAC
TTGGTGGGTGTTGGAAAGCTGGATAAGGGGGAAAGCAGGAGCTGGCTGTTCCTCAGCAGC
CCCTGGCCCTGCCCTGAGCAGG
>3DHB5046a
AGAGGGTGGGGAAAGGGGGAGGATGTGGTTGTGCCTGATTTTACAGGAGTTAATTCAGAC
TTGGTGGGTGTTGGAAAGCTGGATAAGGGGGAAAGCAGGAGCTGGCTGTTCCTCAGCAGC
CCCTGGCCCTGCCCTGAGCAGG
>3DHB5046b
AGAGGGTGGGGAAAGGGGGAGGATGTGGTTGTGCCTGATTTTACAGGAGTTAATTCAGAC
TTGGTGGGTGTTGGAAAGCTGGATAAGGGGGAAAGCAGGAGCTGGCTGTTCCTCAGCAGC
CCCTGGCCCTGCCCTGAGCAGG
>3DHB5047a
AGAGGGTGGGGAAAGGGGGAGGATGTGGTTGTGCCTGATTTTACAGGAGTTAATTCAGAC
TTGGTGGGTGTTGGAAAGCTGGATAAGGGGGAAAGCAGGAGCTGGCTGTTCCTCAGCAGC
CCCTGGCCCTGCCCTGAGCAGG
>3DHB5047b
AGAGGGTGGGGAAAGGGGGAGGATGTGGTTGTGCCTGATTTTACAGGAGTTAATTCAGAC
TTGGTGGGTGTTGGAAAGCTGGATAAGGGGGAAAGCAGGAGCTGGCTGTTCCTCAGCAGC
CCCTGGCCCTGCCCTGAGCAGG
>3DHB5114a
AGAGGGTGGGGAAAGGGGGAGGATGTGGTTGTGCCTGATTTTACAGGAGTTAATTCAGAC
TTGGTGGGTGTTGGAAAGCTGGATAAGGGGGAAAGCAGGAGCTGGCTGTTCCTCAGCAGC
CCCTGGCCCTGCCCTGAGCAGG
>3DHB5114b
AGAGGGTGGGGAAAGGGGGAGGATGTGGTTGTGCCTGATTTTACAGGAGTTAATTCAGAC
TTGGTGGGTGTTGGAAAGCTGGATAAGGGGGAAAGCAGGAGCTGGCTGTTCCTCAGCAGC
CCCTGGCCCTGCCCTGAGCAGG
>3DHB5115a
AGAGGGTGGGGAAAGGGGGAGGATGTGGTTGTGCCTGATTTTACAGGAGTTAATTCAGAC
TTGGTGGGTGTTGGAAAGCTGGATAAGGGGGAAAGCAGGAGCTGGCTGTTCCTCAGCAGC
CCCTGGCCCTGCCCTGAGCAGG
>3DHB5115b
AGAGGGTGGGGAAAGGGGGAGGATGTGGTTGTGCCTGCTTTTACAGGAGTTAATTCAGAC
TTGGTGGGTGTTGGAAAGCTGGATAAGGGGGAAAGCAGGAGCTGGCTGTTCCTCAGCAGC
CCCTGGCCCTGCCCTGAGCAGG
>4GAV1922a
AGAGGGTGGGGAAAGGGGGAGGATGTGGTTGTGCCTGATTTTACAGGAGTTAATTCAGAC
TTGGTGGGTGTTGGAAAGCTGGATAAGGGGGAAAGCAGGAGCTGGCTGTTCCTCAGCAGC
CCCTGGCCCTGCCCTGAGCAGG
>4GAV1922b
AGAGGGTGGGGAAAGGGGGAGGATGTGGTTGTGCCTGATTTTACAGGAGTTAATTCAGAC
TTGGTGGGTGTTGGAAAGCTGGATAAGGGGGAAAGCAGGAGCTGGCTGTTCCTCAGGAGC
CCCTGGCCCTGCCCTGAGCAGG
>4GAV2223a
AGAGGGTGGGGAAAGGGGGAGGATGTGGTTGTGCCTGATTTTACAGGAGTTAATTCAGAC
TTGGTGGGTGTTGGAAAGCTGGATAAGGGGGAAAGCAGGAGCTGGCTGTTCCTCAGCAGC
CCCTGGCCCTGCCCTGAGCAGG
>4GAV2223b
AGAGGGTGGGGAAAGGGGGAGGATGTGGTTGTGCCTGATTTTACAGGAGTTAATTCAGAC
TTGGTGGGTGTTGGAAAGCTGGATAAGGGGGAAAGCAGGAGCTGGCTGTTCCTCAGCAGC
CCCTGGCCCTGCCCTGAGCAGG
>4GAV2230a
AGAGGGTGGGGAAAGGGGGAGGATGTGGTTGTGCCTGATTTTACAGGAGTTAATTCAGAC
TTGGTGGGTGTTGGAAAGCTGGATAAGGGGGAAAGCAGGAGCTGGCTGTTCCTCAGCAGC
CCCTGGCCCTGCCCTGAGCAGG
>4GAV2230b
AGAGGGTGGGGAAAGGGGGAGGATGTGGTTGTGCCTGATTTTACAGGAGTTAATTCAGAC
TTGGTGGGTGTTGGAAAGCTGGATAAGGGGGAAAGCAGGAGCTGGCTGTTCCTCAGCAGC
CCCTGGCCCTGCCCTGAGCAGG
>4GAV2233a
AGAGGGTGGGGAAAGGGGGAGGATGTGGTTGTGCCTGATTTTACAGGAGTTAATTCAGAC
TTGGTGGGTGTTGGAAAGCTGGATAAGGGGGAAAGCAGGAGCTGGCTGTTCCTCAGCAGC
CCCTGGCCCTGCCCTGAGCAGG
>4GAV2233b
AGAGGGTGGGGAAAGGGGGAGGATGTGGTTGTGCCTGATTTTACAGGAGTTAATTCAGAC
TTGGTGGGTGTTGGAAAGCTGGATAAGGGGGAAAGCAGGAGCTGGCTGTTCCTCAGCAGC
CCCTGGCCCTGCCCTGAGCAGG
>4GAV2236a
AGAGGGTGGGGAAAGGGGGAGGATGTGGTTGTGCCTGATTTTACAGGAGTTAATTCAGAC
TTGGTGGGTGTTGGAAAGCTGGATAAGGGGGAAAGCAGGAGCTGGCTGTTCCTCAGCAGC
CCCTGGCCCTGCCCTGAGCAGG
>4GAV2236b
AGAGGGTGGGGAAAGGGGGAGGATGTGGTTGTGCCTGATTTTACAGGAGTTAATTCAGAC
TTGGTGGGTGTTGGAAAGCTGGATAAGGGGGAAAGCAGGAGCTGGCTGTTCCTCAGCAGC
CCCTGGCCCTGCCCTGAGCAGG
>4GAV2244a
AGAGGGTGGGGAAAGGGGGAGGATGTGGTTGTGCCTGATTTTACAGGAGTTAATTCAGAC
TTGGTGGGTGTTGGAAAGCTGGATAAGGGGGAAAGCAGGAGCTGGCTGTTCCTCAGCAGC
CCCTGGCCCTGCCCTGAGCAGG
>4GAV2244b
AGAGGGTGGGGAAAGGGGGAGGATGTGGTTGTGCCTGATTTTACAGGAGTTAATTCAGAC
TTGGTGGGTGTTGGAAAGCTGGATAAGGGGGAAAGCAGGAGCTGGCTGTTCCTCAGCAGC
CCCTGGCCCTGCCCTGAGCAGG
>4GAV2249a
AGAGGGTGGGGAAAGGGGGAGGATGTGGTTGTGCCTGATTTTACAGGAGTTAATTCAGAC
TTGGTGGGTGTTGGAAAGCTGGATAAGGGGGAAAGCAGGAGCTGGCTGTTCCTCAGCAGC
CCCTGGCCCTGCCCTGAGCAGG
>4GAV2249b
AGAGGGTGGGGAAAGGGGGAGGATGTGGTTGTGCCTGATTTTACAGGAGTTAATTCAGAC
TTGGTGGGTGTTGGAAAGCTGGATAAGGGGGAAAGCAGGAGCTGGCTGTTCCTCAGCAGC
CCCTGGCCCTGCCCTGAGCAGG
>4GAV2250a
AGAGGGTGGGGAAAGGGGGAGGATGTGGTTGTGCCTGATTTTACAGGAGTTAATTCAGAC
TTGGTGGGTGTTGGAAAGCTGGATAAGGGGGAAAGCAGGAGCTGGCTGTTCCTCAGCAGC
CCCTGGCCCTGCCCTGAGCAGG
>4GAV2250b
AGAGGGTGGGGAAAGGGGGAGGATGTGGTTGTGCCTGATTTTACAGGAGTTAATTCAGAC
TTGGTGGGTGTTGGAAAGCTGGATAAGGGGGAAAGCAGGAGCTGGCTGTTCCTCAGCAGC
CCCTGGCCCTGCCCTGAGCAGG
>5GMS605a
AGAGGGTGGGGAAAGGGGGAGGATGTGGTTGTGCCTGATTTTACAGGAGTTAATTCAGAC
TTGGTGGGTGTTGGAAAGCTGGATAAGGGGGAAAGCAGGAGCTGGCTGTTCCTCAGCAGC
CCCTGGCCCTGCCCTGAGCAGG
>5GMS605b
AGAGGGTGGGGAAAGGGGGAGGATGTGGTTGTGCCTGATTTTACAGGAGTTAATTCAGAC
TTGGTGGGTGTTGGAAAGCTGGATAAGGGGGAAAGCAGGAGCTGGCTGTTCCTCAGCAGC
CCCTGGCCCTGCCCTGAGCAGG
>5GMS606a
AGAGGGTGGGGAAAGGGGGAGGATGTGGTTGTGCCTGATTTTACAGGAGTTAATTCAGAC
TTGGTGGGTGTTGGAAAGCTGGATAAGGGGGAAAGCAGGAGCTGGCTGTTCCTCAGCAGC
CCCTGGCCCTGCCCTGAGCAGG
>5GMS606b
AGAGGGTGGGGAAAGGGGGAGGATGTGGTTGTGCCTGATTTTACAGGAGTTAATTCAGAC
TTGGTGGGTGTTGGAAAGCTGGATAAGGGGGAAAGCAGGAGCTGGCTGTTCCTCAGCAGC
CCCTGGCCCTGCCCTGAGCAGG
>5GMS607a
AGAGGGTGGGGAAAGGGGGAGGATGTGGTTGTGCCTGATTTTACAGGAGTTAATTCAGAC
TTGGTGGGTGTTGGAAAGCTGGATAAGGGGGAAAGCAGGAGCTGGCTGTTCCTCAGCAGC
CCCTGGCCCTGCCCTGAGCAGG
>5GMS607b
AGAGGGTGGGGAAAGGGGGAGGATGTGGTTGTGCCTGATTTTACAGGAGTTAATTCAGAC
TTGGTGGGTGTTGGAAAGCTGGATAAGGGGGAAAGCAGGAGCTGGCTGTTCCTCAGCAGC
CCCTGGCCCTGCCCTGAGCAGG
>5GMS608a
AGAGGGTGGGGAAAGGGGGAGGATGTGGTTGTGCCTGATTTTACAGGAGTTAATTCAGAC
TTGGTGGGTGTTGGAAAGCTGGATAAGGGGGAAAGCAGGAGCTGGCTGTTCCTCAGCAGC
CCCTGGCCCTGCCCTGAGCAGG
>5GMS608b
AGAGGGTGGGGAAAGGGGGAGGATGTGGTTGTGCCTGATTTTACAGGAGTTAATTCAGAC
TTGGTGGGTGTTGGAAAGCTGGATAAGGGGGAAAGCAGGAGCTGGCTGTTCCTCAGCAGC
CCCTGGCCCTGCCCTGAGCAGG
>5GMS609a
AGAGGGTGGGGAAAGGGGGAGGATGTGGTTGTGCCTGATTTTACAGGAGTTAATTCAGAC
TTGGTGGGTGTTGGAAAGCTGGATAAGGGGGAAAGCAGGAGCTGGCTGTTCCTCAGCAGC
CCCTGGCCCTGCCCTGAGCAGG
>5GMS609b
AGAGGGTGGGGAAAGGGGGAGGATGTGGTTGTGCCTGCTTTTACAGGAGTTAATTCAGAC
TTGGTGGGTGTTGGAAAGCTGGATAAGGGGGAAAGCAGGAGCTGGCTGTTCCTCAGCAGC
CCCTGGCCCTGCCCTGAGCAGG
>5GMS610a
AGAGGGTGGGGAAAGGGGGAGGATGTGGTTGTGCCTGATTTTACAGGAGTTAATTCAGAC
TTGGTGGGTGTTGGAAAGCTGGATAAGGGGGAAAGCAGGAGCTGGCTGTTCCTCAGCAGC
CCCTGGCCCTGCCCTGAGCAGG
>5GMS610b
AGAGGGTGGGGAAAGGGGGAGGATGTGGTTGTGCCTGATTTTACAGGAGTTAATTCAGAC
TTGGTGGGTGTTGGAAAGCTGGATAAGGGGGAAAGCAGGAGCTGGCTGTTCCTCAGCAGC
CCCTGGCCCTGCCCTGAGCAGG
>5GMS611a
AGAGGGTGGGGAAAGGGGGAGGATGTGGTTGTGCCTGATTTTACAGGAGTTAATTCAGAC
TTGGTGGGTGTTGGAAAGCTGGATAAGGGGGAAAGCAGGAGCTGGCTGTTCCTCAGCAGC
CCCTGGCCCTGCCCTGAGCAGG
>5GMS611b
AGAGGGTGGGGAAAGGGGGAGGATGTGGTTGTGCCTGATTTTACAGGAGTTAATTCAGAC
TTGGTGGGTGTTGGAAAGCTGGATAAGGGGGAAAGCAGGAGCTGGCTGTTCCTCAGCAGC
CCCTGGCCCTGCCCTGAGCAGG
>5GMS612a
AGAGGGTGGGGAAAGGGGGAGGATGTGGTTGTGCCTGATTTTACAGGAGTTAATTCAGAC
TTGGTGGGTGTTGGAAAGCTGGATAAGGGGGAAAGCAGGAGCTGGCTGTTCCTCAGCAGC
CCCTGGCCCTGCCCTGAGCAGG
>5GMS612b
AGAGGGTGGGGAAAGGGGGAGGATGTGGTTGTGCCTGATTTTACAGGAGTTAATTCAGAC
TTGGTGGGTGTTGGAAAGCTGGATAAGGGGGAAAGCAGGAGCTGGCTGTTCCTCAGCAGC
CCCTGGCCCTGCCCTGAGCAGG
>6MVZ174a
AGAGGGTGGGGAAAGGGGGAGGATGTGGTTGTGCCTGATTTTACAGGAGTTAATTCAGAC
TTGGTGGGTGTTGGAAAGCTGGATAAGGGGGAAAGCAGGAGCTGGCTGTTCCTCAGCAGC
CCCTGGCCCTGCCCTGAGCAGG
>6MVZ174b
AGAGGGTGGGGAAAGGGGGAGGATGTGGTTGTGCCTGATTTTACAGGAGTTAATTCAGAC
TTGGTGGGTGTTGGAAAGCTGGATAAGGGGGAAAGCAGGAGCTGGCTGTTCCTCAGCAGC
CCCTGGCCCTGCCCTGAGCAGG
>6MVZ175a
AGAGGGTGGGGAAAGGGGGAGGATGTGGTTGTGCCTGATTTTACAGGAGTTAATTCAGAC
TTGGTGGGTGTTGGAAAGCTGGATAAGGGGGAAAGCAGGAGCTGGCTGTTCCTCAGCAGC
CCCTGGCCCTGCCCTGAGCAGG
>6MVZ175b
AGAGGGTGGGGAAAGGGGGAGGATGTGGTTGTGCCTGATTTTACAGGAGTTAATTCAGAC
TTGGTGGGTGTTGGAAAGCTGGATAAGGGGGAAAGCAGGAGCTGGCTGTTCCTCAGCAGC
CCCTGGCCCTGCCCTGAGCAGG
>6MVZ176a
AGAGGGTGGGGAAAGGGGGAGGATGTGGTTGTGCCTGATTTTACAGGAGTTAATTCAGAC
TTGGTGGGTGTTGGAAAGCTGGATAAGGGGGAAAGCAGGAGCTGGCTGTTCCTCAGCAGC
CCCTGGCCCTGCCCTGAGCAGG
>6MVZ176b
AGAGGGTGGGGAAAGGGGGAGGATGTGGTTGTGCCTGATTTTACAGGAGTTAATTCAGAC
TTGGTGGGTGTTGGAAAGCTGGATAAGGGGGAAAGCAGGAGCTGGCTGTTCCTCAGCAGC
CCCTGGCCCTGCCCTGAGCAGG
>6MVZ178a
AGAGGGTGGGGAAAGGGGGAGGATGTGGTTGTGCCTGATTTTACAGGAGTTAATTCAGAC
TTGGTGGGTGTTGGAAAGCTGGATAAGGGGGAAAGCAGGAGCTGGCTGTTCCTCAGCAGC
CCCTGGCCCTGCCCTGAGCAGG
>6MVZ178b
AGAGGGTGGGGAAAGGGGGAGGATGTGGTTGTGCCTGATTTTACAGGAGTTAATTCAGAC
TTGGTGGGTGTTGGAAAGCTGGATAAGGGGGAAAGCAGGAGCTGGCTGTTCCTCAGCAGC
CCCTGGCCCTGCCCTGAGCAGG
>6MVZ179a
AGAGGGTGGGGAAAGGGGGAGGATGTGGTTGTGCCTGATTTTACAGGAGTTAATTCAGAC
TTGGTGGGTGTTGGAAAGCTGGATAAGGGGGAAAGCAGGAGCTGGCTGTTCCTCAGCAGC
CCCTGGCCCTGCCCTGAGCAGG
>6MVZ179b
AGAGGGTGGGGAAAGGGGGAGGATGTGGTTGTGCCTGATTTTACAGGAGTTAATTCAGAC
TTGGTGGGTGTTGGAAAGCTGGATAAGGGGGAAAGCAGGAGCTGGCTGTTCCTCAGCAGC
CCCTGGCCCTGCCCTGAGCAGG
>6MVZ180a
AGAGGGTGGGGAAAGGGGGAGGATGTGGTTGTGCCTGATTTTACAGGAGTTAATTCAGAC
TTGGTGGGTGTTGGAAAGCTGGATAAGGGGGAAAGCAGGAGCTGGCTGTTCCTCAGCAGC
CCCTGGCCCTGCCCTGAGCAGG
>6MVZ180b
AGAGGGTGGGGAAAGGGGGAGGATGTGGTTGTGCCTGATTTTACAGGAGTTAATTCAGAC
TTGGTGGGTGTTGGAAAGCTGGATAAGGGGGAAAGCAGGAGCTGGCTGTTCCTCAGCAGC
CCCTGGCCCTGCCCTGAGCAGG
>6MVZ182a
AGAGGGTGGGGAAAGGGGGAGGATGTGGTTGTGCCTGATTTTACAGGAGTTAATTCAGAC
TTGGTGGGTGTTGGAAAGCTGGATAAGGGGGAAAGCAGGAGCTGGCTGTTCCTCAGCAGC
CCCTGGCCCTGCCCTGAGCAGG
>6MVZ182b
AGAGGGTGGGGAAAGGGGGAGGATGTGGTTGTGCCTGATTTTACAGGAGTTAATTCAGAC
TTGGTGGGTGTTGGAAAGCTGGATAAGGGGGAAAGCAGGAGCTGGCTGTTCCTCAGCAGC
CCCTGGCCCTGCCCTGAGCAGG
>6MVZ183a
AGAGGGTGGGGAAAGGGGGAGGATGTGGTTGTGCCTGATTTTACAGGAGTTAATTCAGAC
TTGGTGGGTGTTGGAAAGCTGGATAAGGGGGAAAGCAGGAGCTGGCTGTTCCTCAGCAGC
CCCTGGCCCTGCCCTGAGCAGG
>6MVZ183b
AGAGGGTGGGGAAAGGGGGAGGATGTGGTTGTGCCTGATTTTACAGGAGTTAATTCAGAC
TTGGTGGGTGTTGGAAAGCTGGATAAGGGGGAAAGCAGGAGCTGGCTGTTCCTCAGCAGC
CCCTGGCCCTGCCCTGAGCAGG
>7JK03612a
AGAGGGTGGGGAAAGGGGGAGGATGTGGTTGTGCCTGATTTTACAGGAGTTAATTCAGAC
TTGGTGGGTGTTGGAAAGCTGGATAAGGGGGAAAGCAGGAGCTGGCTGTTCCTCAGCAGC
CCCTGGCCCTGCCCTGAGCAGG
>7JK03612b
AGAGGGTGGGGAAAGGGGGAGGATGTGGTTGTGCCTGATTTTACAGGAGTTAATTCAGAC
TTGGTGGGTGTTGGAAAGCTGGATAAGGGGGAAAGCAGGAGCTGGCTGTTCCTCAGCAGC
CCCTGGCCCTGCCCTGAGCAGG
>7JK03613a
AGAGGGTGGGGAAAGGGGGAGGATGTGGTTGTGCCTGATTTTACAGGAGTTAATTCAGAC
TTGGTGGGTGTTGGAAAGCTGGATAAGGGGGAAAGCAGGAGCTGGCTGTTCCTCAGCAGC
CCCTGGCCCTGCCCTGAGCAGG
>7JK03613b
AGAGGGTGGGGAAAGGGGGAGGATGTGGTTGTGCCTGATTTTACAGGAGTTAATTCAGAC
TTGGTGGGTGTTGGAAAGCTGGATAAGGGGGAAAGCAGGAGCTGGCTGTTCCTCAGCAGC
CCCTGGCCCTGCCCTGAGCAGG
>7JK03614a
AGAGGGTGGGGAAAGGGGGAGGATGTGGTTGTGCCTGATTTTACAGGAGTTAATTCAGAC
TTGGTGGGTGTTGGAAAGCTGGATAAGGGGGAAAGCAGGAGCTGGCTGTTCCTCAGCAGC
CCCTGGCCCTGCCCTGAGCAGG
>7JK03614b
AGAGGGTGGGGAAAGGGGGAGGATGTGGTTGTGCCTGATTTTACAGGAGTTAATTCAGAC
TTGGTGGGTGTTGGAAAGCTGGATAAGGGGGAAAGCAGGAGCTGGCTGTTCCTCAGGAGC
CCCTGGCCCTGCCCTGAGCAGG
>7JK03615a
AGAGGGTGGGGAAAGGGGGAGGATGTGGTTGTGCCTGATTTTACAGGAGTTAATTCAGAC
TTGGTGGGTGTTGGAAAGCTGGATAAGGGGGAAAGCAGGAGCTGGCTGTTCCTCAGCAGC
CCCTGGCCCTGCCCTGAGCAGG
>7JK03615b
AGAGGGTGGGGAAAGGGGGAGGATGTGGTTGTGCCTGATTTTACAGGAGTTAATTCAGAC
TTGGTGGGTGTTGGAAAGCTGGATAAGGGGGAAAGCAGGAGCTGGCTGTTCCTCAGCAGC
CCCTGGCCCTGCCCTGAGCAGG
>7JMD014a
AGAGGGTGGGGAAAGGGGGAGGATGTGGTTGTGCCTGATTTTACAGGAGTTAATTCAGAC
TTGGTGGGTGTTGGAAAGCTGGATAAGGGGGAAAGCAGGAGCTGGCTGTTCCTCAGCAGC
CCCTGGCCCTGCCCTGAGCAGG
>7JMD014b
AGAGGGTGGGGAAAGGGGGAGGATGTGGTTGTGCCTGATTTTACAGGAGTTAATTCAGAC
TTGGTGGGTGTTGGAAAGCTGGATAAGGGGGAAAGCAGGAGCTGGCTGTTCCTCAGCAGC
CCCTGGCCCTGCCCTGAGCAGG
>8GMS837a
AGAGGGTGGGGAAAGGGGGAGGATGTGGTTGTGCCTGATTTTACAGGAGTTAATTCAGAC
TTGGTGGGTGTTGGAAAGCTGGATAAGGGGGAAAGCAGGAGCTGGCTGTTCCTCAGCAGC
CCCTGGCCCTGCCCTGAGCAGG
>8GMS837b
AGAGGGTGGGGAAAGGGGGAGGATGTGGTTGTGCCTGATTTTACAGGAGTTAATTCAGAC
TTGGTGGGTGTTGGAAAGCTGGATAAGGGGGAAAGCAGGAGCTGGCTGTTCCTCAGCAGC
CCCTGGCCCTGCCCTGAGCAGG
>8GMS838a
AGAGGGTGGGGAAAGGGGGAGGATGTGGTTGTGCCTGATTTTACAGGAGTTAATTCAGAC
TTGGTGGGTGTTGGAAAGCTGGATAAGGGGGAAAGCAGGAGCTGGCTGTTCCTCAGCAGC
CCCTGGCCCTGCCCTGAGCAGG
>8GMS838b
AGAGGGTGGGGAAAGGGGGAGGATGTGGTTGTGCCTGATTTTACAGGAGTTAATTCAGAC
TTGGTGGGTGTTGGAAAGCTGGATAAGGGGGAAAGCAGGAGCTGGCTGTTCCTCAGCAGC
CCCTGGCCCTGCCCTGAGCAGG
>8GMS839a
AGAGGGTGGGGAAAGGGGGAGGATGTGGTTGTGCCTGATTTTACAGGAGTTAATTCAGAC
TTGGTGGGTGTTGGAAAGCTGGATAAGGGGGAAAGCAGGAGCTGGCTGTTCCTCAGCAGC
CCCTGGCCCTGCCCTGAGCAGG
>8GMS839b
AGAGGGTGGGGAAAGGGGGAGGATGTGGTTGTGCCTGATTTTACAGGAGTTAATTCAGAC
TTGGTGGGTGTTGGAAAGCTGGATAAGGGGGAAAGCAGGAGCTGGCTGTTCCTCAGCAGC
CCCTGGCCCTGCCCTGAGCAGG
>8GMS840a
AGAGGGTGGGGAAAGGGGGAGGATGTGGTTGTGCCTGATTTTACAGGAGTTAATTCAGAC
TTGGTGGGTGTTGGAAAGCTGGATAAGGGGGAAAGCAGGAGCTGGCTGTTCCTCAGCAGC
CCCTGGCCCTGCCCTGAGCAGG
>8GMS840b
AGAGGGTGGGGAAAGGGGGAGGATGTGGTTGTGCCTGATTTTACAGGAGTTAATTCAGAC
TTGGTGGGTGTTGGAAAGCTGGATAAGGGGGAAAGCAGGAGCTGGCTGTTCCTCAGCAGC
CCCTGGCCCTGCCCTGAGCAGG
>8JMD018a
AGAGGGTGGGGAAAGGGGGAGGATGTGGTTGTGCCTGATTTTACAGGAGTTAATTCAGAC
TTGGTGGGTGTTGGAAAGCTGGATAAGGGGGAAAGCAGGAGCTGGCTGTTCCTCAGCAGC
CCCTGGCCCTGCCCTGAGCAGG
>8JMD018b
AGAGGGTGGGGAAAGGGGGAGGATGTGGTTGTGCCTGATTTTACAGGAGTTAATTCAGAC
TTGGTGGGTGTTGGAAAGCTGGATAAGGGGGAAAGCAGGAGCTGGCTGTTCCTCAGCAGC
CCCTGGCCCTGCCCTGAGCAGG
>8JMD019a
AGAGGGTGGGGAAAGGGGGAGGATGTGGTTGTGCCTGATTTTACAGGAGTTAATTCAGAC
TTGGTGGGTGTTGGAAAGCTGGATAAGGGGGAAAGCAGGAGCTGGCTGTTCCTCAGCAGC
CCCTGGCCCTGCCCTGAGCAGG
>8JMD019b
AGAGGGTGGGGAAAGGGGGAGGATGTGGTTGTGCCTGATTTTACAGGAGTTAATTCAGAC
TTGGTGGGTGTTGGAAAGCTGGATAAGGGGGAAAGCAGGAGCTGGCTGTTCCTCAGGAGC
CCCTGGCCCTGCCCTGAGCAGG
>8JMD022a
AGAGGGTGGGGAAAGGGGGAGGATGTGGTTGTGCCTGATTTTACAGGAGTTAATTCAGAC
TTGGTGGGTGTTGGAAAGCTGGATAAGGGGGAAAGCAGGAGCTGGCTGTTCCTCAGCAGC
CCCTGGCCCTGCCCTGAGCAGG
>8JMD022b
AGAGGGTGGGGAAAGGGGGAGGATGTGGTTGTGCCTGATTTTACAGGAGTTAATTCAGAC
TTGGTGGGTGTTGGAAAGCTGGATAAGGGGGAAAGCAGGAGCTGGCTGTTCCTCAGGAGC
CCCTGGCCCTGCCCTGAGCAGG
>9GMS2780a
AGAGGGTGGGGAAAGGGGGAGGATGTGGTTGTGCCTGATTTTACAGGAGTTAATTCAGAC
TTGGTGGGTGTTGGAAAGCTGGATAAGGGGGAAAGCAGGAGCTGGCTGTTCCTCAGCAGC
CCCTGGCCCTGCCCTGAGCAGG
>9GMS2780b
AGAGGGTGGGGAAAGGGGGAGGATGTGGTTGTGCCTGATTTTACAGGAGTTAATTCAGAC
TTGGTGGGTGTTGGAAAGCTGGATAAGGGGGAAAGCAGGAGCTGGCTGTTCCTCAGCAGC
CCCTGGCCCTGCCCTGAGCAGG
