# Supplementary material for: Is Gene Flow Promoting the Reversal of Pleistocene Divergence in the Mountain Chickadee (Poecile gambeli)?
Source: PLoS One. 2012 Nov 12;7(11):e49218. doi: 10.1371/journal.pone.0049218 (PMC3495768; doi:10.1371/journal.pone.0049218)
Supplement: Sequences S1 — Zip file of sequences too short for GenBank. (ZIP) [file pone.0049218.s002.zip › PER.fas]

>1DCO107a
CAGATTAATGTTTGCACAGTTCTACATAACAATTCAGGATTTTACAGTGAACTGCACATT
CATGGAAGGAATGGACATTCAATGCACCTCCTCTTCATGGAAGAAGATGCCACTTGAGGG
AACAAATACTGGGTGCATTGATACATTTAGAAATACTGAGCTACCAGAATAAGA
>1DCO107b
CAGATTAATGTTTGCACAGTTCTACATAACAATTCAGGATTTTACAGTGATCTGCACATT
CATGGAAGGAATGGACATTCAATGCACCTCCTCATCATGGAAGAAGATGCCACTTGAGGG
AACAAATACTGGGTGCATTGATACATTTAGAAATACTGAGCTACCAGAATAAGA
>1DCO115a
CAGATTAATGTTTGCACAGTTCTACATAACAATTCAGGATTTTACAGTGAACTGCACATT
CATGGAAGGAATGGACATTCAATGCACCTCCTCTTCATGGAAGAAGATGCCACTTGAGGG
AACAAATACTGGGTGCATTGATACATTTAGAAATACTGAGCTACCAGAATAAGA
>1DCO115b
CAGATTAATGTTTGCACAGTTCTACATAACAATTCAGGACTTTACAGTGAACTGCATATT
CATGGAAGGAATGGACATTCAATGCACCTCCTCTTCATGGAAGAAGATGCCACTTGAGGG
AACAAATACTGGGTGCATTGATACATTTAGAAATACTGAGCTACCAGAATAAGA
>1DCO67a
CAGATTAATGTTTGCACAGTTCTACATAACAATTCAGGATTTTACAGTGAACTGCACATT
CATGGAAGGAATGGACATTCAATGCACCTCCTCTTCATGGAAGAAGATGCCACTTGAGGG
AACAAATACTGGGTGCATTGATACATTTAGAAATACTGAGCTACCAGAATAAGA
>1DCO67b
CAGATTAATGTTTGCACAGTTCTACATAACAATTCAGGATTTTACAGTGAACTGCACATT
CATGGAAGGAATGGACATTCAATGCACCTCCTCTTCATGGAAGAAGATGCCACTTGAGGG
AACAAATACTGGGTGCATTGATACATTTAGAAATACTGAGCTACCAGAATAAGA
>1DCO87a
CAGATTAATGTTTGCACAGTTCTACATAACAATTCAGGATTTTACAGTGAACTGCACATT
CATGGAAGGAATGGACATTCAATGCACCTCCTCTTCATGGAAGAAGATGCCACTTGAGGG
AACAAATACTGGGTGCATTGATACATTTAGAAATACTGAGCTACCAGAATAAGA
>1DCO87b
CAGATTAATGTTTGCACAGTTCTACATAACAATTCAGGACTTTACAGTGAACTGCACATT
CATGGAAGGAATGGACATTCAATGCACCTCCTCTTCATGGAAGAAGATGCCACTTGAGGG
AACAAATACTGGGTGCATTGATACATTTAGAAATACTGAGCTACCAGAATAAGA
>1DHB3948a
CAGATTAATGTTTGCACAGTTCTACATAACAATTCAGGATTTTACAGTGAACTGCACATT
CATGGAAGGAATGGACATTCAATGCACCTCCTCTTCATGGAAGAAGATGCCACTTGAGGG
AACAAATACTGGGTGCATTGATACATTTAGAAATACTGAGCTACCAGAATAAGA
>1DHB3948b
CAGATTAATGTTTGCACAGTTCTACATAACAATTCAGGATTTTACAGTGAACTGCACATT
CATGGAAGGAATGGACATTCAATGCACCTCCTCTTCATGGAAGAAGATGCCACTTGAGGG
AACAAATACTGGGTGCATTGATACATTTAGAAATACTGAGCTACCAGAATAAGA
>1DHB3952a
CAGATTAATGTTTGCACAGTTCTACATAACAATTCAGGATTTTACAGTGAACTGCACATT
CATGGAAGGAATGGACATTCAATGCACCTCCTCTTCATGGAAGAAGATGCCACTTGAGGG
AACAAATACTGGGTGCATTGATACATTTAGAAATACTGAGCTACCAGAATAAGA
>1DHB3952b
CAGATTAATGTTTGCACAGTTCTACATAACAATTCAGGATTTTACAGTGAACTGCACATT
CATGGAAGGAATGGACATTCAATGCACCTCCTCTTCATGGAAGAAGATGCCACTTGAGGG
AACAAATACTGGGTGCATTGATACATTTAGAAATACTGAGCTACCAGAATAAGA
>1DHB3953a
CAGATTAATGTTTGCACAGTTCTACATAACAATTCAGGATTTTACAGTGAACTGCACATT
CATGGAAGGAATGGACATTCAATGCACCTCCTCTTCATGGAAGAAGATGCCACTTGAGGG
AACAAATACTGGGTGCATTGATACATTTAGAAATACTGAGCTACCAGAATAAGA
>1DHB3953b
CAGATTAATGTTTGCACAGTTCTACATAACAATTCAGGATTTTACAGTGAACTGCACATT
CATGGAAGGAATGGACATTCAATGCACCTCCTCTTCATGGAAGAAGATGCCACTTGAGGG
AACAAATACTGGGTGCATTGATACATTTAGAAATACTGAGCTACCAGAATAAGA
>1GAV2192a
CAGATTAATGTTTGCACAGTTCTACATAACAATTCAGGATTTTACAGTGAACTGCACATT
CATGGAAGGAATGGACATTCAATGCACCTCCTCTTCATGGAAGAAGATGCCACTTGAGGG
AACAAATACTGGGTGCATTGATACATTTAGAAATACTGAGCTACCAGAATAAGA
>1GAV2192b
CAGATTAATGTTTGCACAGTTCTACATAACAATTCAGGATTTTACTGTGAACTGCACATT
CATGGAAGGAATGGACATTCAATGCACCTCCTCTTCATGGAAGAAGATGCCACTTGAGGG
AACAAATACTGGGTGCATTGATACATTTAGAAATACTGAGCTACCAGAATAAGA
>2DHB4996a
CAGATTAATGTTTGCACAGTTCTACATAACAATTCAGGATTTTACAGTGAACTGCACATT
CATGGAAGGAATGGACATTCAATGCACCTCCTCTTCATGGAAGAAGATGCCACTTGAGGG
AACAAATACTGGGTGCATTGATACATTTAGAAATACTGAGCTACCAGAATAAGA
>2DHB4996b
CAGATTAATGTTTGCACAGTTCTACATAACAAGTCAGGATTTTACAGTGAACTGCACATT
CATGGAAGGAATGGACATTCAATGCACCTCCTCTTCATGGAAGAAGATGCCACTTGAGGG
AACAAATACTGGGTGCATTGATACATTTAGAAATACTGAGCTACCAGAATAAGA
>2DHB5001a
CAGATTAATGTTTGCACAGTTCTACATAACAATTCAGGATTTTACAGTGAACTGCACATT
CATGGAAGGAATGGACATTCAATGCACCTCCTCTTCATGGAAGAAGATGCCACTTGAGGG
AACAAATACTGGGTGCATTGATACATTTAGAAATACTGAGCTACCAGAATAAGA
>2DHB5001b
CAGATTAATGTTTGCACAGTTCTACATAACAATTCAGGATTTTACAGTGAACTGCACATT
CATGGAAGGAATGGACATTCAATGCACCTCCTCTTCATGGAAGAAGATGCCACTTGAGGG
AACAAATACTGGGTGCATTGATACATTTAGAAATACTGAGCTACCAGAATAAGA
>2DHB5002a
CAGATTAATGTTTGCACAGTTCTACATAACAATTCAGGATTTTACAGTGAACTGCACATT
CATGGAAGGAATGGACATTCAATGCACCTCCTCTTCATGGAAGAAGATGCCACTTGAGGG
AACAAATACTGGGTGCATTGATACATTTAGAAATACTGAGCTACCAGAATAAGA
>2DHB5002b
CAGATTAATGTTTGCACAGTTCTACATAACAGTTCAGGATTTTACAGTGAACTGCACATT
CATGGAAGGAATGGACATTCAATGCACCTCCTCTTCATGGAAGAAGATGCCACTTGAGGG
AACAAATACTGGGTGCATTGATACATTTAGAAATACTGAGCTACCAGAATAAGA
>2DHB5003a
CAGATTAATGTTTGCACAGTTCTACATAACAATTCAGGATTTTACAGTGAACTGCACATT
CATGGAAGGAATGGACATTCAATGCACCTCCTCTTCATGGAAGAAGATGCCACTTGAGGG
AACAAATACTGGGTGCATTGATACATTTAGAAATACTGAGCTACCAGAATAAGA
>2DHB5003b
CAGATTAATGTTTGCACAGTTCTACATAACAATTCAGGACTTTACAGTGAACTGCATATT
CATGGAAGGAATGGACATTCAATGCACCTCCTCTTCATGGAAGAAGATGCCACTTGAGGG
AACAAATACTGGGTGCATTGATACATTTAGAAATACTGAGCTACCAGAATAAGA
>2DHB5004a
CAGATTAATGTTTGCACAGTTCTACATAACAATTCAGGATTTTACAGTGAACTGCACATT
CATGGAAGGAATGGACATTCAATGCACCTCCTCTTCATGGAAGAAGATGCCACTTGAGGG
AACAAATACTGGGTGCATTGATACATTTAGAAATACTGAGCTACCAGAATAAGA
>2DHB5004b
CAGATTAATGTTTGCACAGTTCTACATAACAATTCAGGACTTTACAGTGAACTGCATATT
CATGGAAGGAATGGACATTCAATGCACCTCCTCTTCATGGAAGAAGATGCCACTTGAGGG
AACAAATACTGGGTGCATTGATACATTTAGAAATACTGAGCTACCAGAATAAGA
>2MVZ850a
CAGATTAATGTTTGCACAGTTCTACATAACAATTCAGGATTTTACAGTGAACTGCACATT
CATGGAAGGAATGGACATTCAATGCACCTCCTCTTCATGGAAGAAGATGCCACTTGAGGG
AACAAATACTGGGTGCATTGATACATTTAGAAATACTGAGCTACCAGAATAAGA
>2MVZ850b
CAGATTAATGTTTGCACAGTTCTACATAACAATTCAGGATTTTACAGTGAACTGCACATT
CATGGAAGGAATGGACATTCAATGCACCTCCTCTTCATGGAAGAAGATGCCACTTGAGGG
AACAAATACTGGGTGCATTGATACATTTAGAAATACTGAGCTACCAGAATAAGA
>2MVZ854a
CAGATTAATGTTTGCACAGTTCTACATAACAATTCAGGATTTTACAGTGAACTGCACATT
CATGGAAGGAATGGACATTCAATGCACCTCCTCTTCATGGAAGAAGATGCCACTTGAGGG
AACAAATACTGGGTGCATTGATACATTTAGAAATACTGAGCTACCAGAATAAGA
>2MVZ854b
CAGATTAATGTTTGCACAGTTCTACATAACAATTCAGGACTTTACAGTGAACTGCATATT
CATGGAAGGAATGGACATTCAATGCACCTCCTCTTCATGGAAGAAGATGCCACTTGAGGG
AACAAATACTGGGTGCATTGATACATTTAGAAATACTGAGCTACCAGAATAAGA
>2MVZ856a
CAGATTAATGTTTGCACAGTTCTACATAACAATTCAGGATTTTACAGTGAACTGCACATT
CATGGAAGGAATGGACATTCAATGCACCTCCTCTTCATGGAAGAAGATGCCACTTGAGGG
AACAAATACTGGGTGCATTGATACATTTAGAAATACTGAGCTACCAGAATAAGA
>2MVZ856b
CAGATTAATGTTTGCACAGTTCTACATAACAATTCAGGATTTTACAGTGAACTGCACATT
CATGGAAGGAATGGACATTCAATGCACCTCCTCTTCATGGAAGAAGATGCCACTTGAGGG
AACAAATACTGGGTGCATTGATACATTTAGAAATACTGAGCTACCAGAATAAGA
>3DHB2255a
CAGATTAATGTTTGCACAGTTCTACATAACAATTCAGGACTTTACAGTGAACTGCACATT
CATGGAAGGAATGGACATTCAATGCACCTCCTCTTCATGGAAGAAGATGCCACTTGAGGG
AACAAATACTGGGTGCATTGATACATTTAGAAATACTGAGCTACCAGAATAAGA
>3DHB2255b
CAGATTAATGTTTGCACAGTTCTACATAACAGTTCAGGATTTTACAGTGAACTGCACATT
CATGGAAGGAATGGACATTCAATGCACCTCCTCTTCATGGAAGAAGATGCCACTTGAGGG
AACAAATACTGGGTGCATTGATACATTTAGAAATACTGAGCTACCAGAATAAGA
>3DHB2299a
CAGATTAATGTTTGCACAGTTCTACATAACAATTCAGGATTTTACAGTGAACTGCACATT
CATGGAAGGAATGGACATTCAATGCACCTCCTCATCATGGAAGAAGATGCCACTTGAGGG
AACAAATACTGGGTGCATTGATACATTTAGAAATACTGAGCTACCAGAATAAGA
>3DHB2299b
CAGATTAATGTTTGCACAGTTCTACATAACAATTCAGGATTTTACAGTGAACTGCACATT
CATGGAAGGAATGGACATTCAATGCACCTCCTCTTCATGGAAGAAGATGCCACTTGAGGG
AACAAATACTGGGTGCATTGATACATTTAGAAATACTGAGCTACCAGAATAAGA
>3DHB2300a
CAGATTAATGTTTGCACAGTTCTACATAACAATTCAGGATTTTACAGTGAACTGCACATT
CATGGAAGGAATGGACATTCAATGCACCTCCTCTTCATGGAAGAAGATGCCACTTGAGGG
AACAAATACTGGGTGCATTGATACATTTAGAAATACTGAGCTACCAGAATAAGA
>3DHB2300b
CAGATTAATGTTTGCACAGTTCTACATAACAGTTCAGGATTTTACAATGAACTGCACATT
CATGGAAGGAATGGACATTCAATGCACCTCCTCTTCATGGAAGAAGATGCCACTTGAGGG
AACAAATACTGGGTGCATTGATACATTTAGAAATACTGAGCTACCAGAATAAGA
>3DHB3623a
CAGATTAATGTTTGCACAGTTCTACATAACAATTCAGGATTTTACAGTGAACTGCACATT
CATGGAAGGAATGGACATTCAATGCACCTCCTCTTCATGGAAGAAGATGCCACTTGAGGG
AACAAATACTGGGTGCATTGATACATTTAGAAATACTGAGCTACCAGAATAAGA
>3DHB3623b
CAGATTAATGTTTGCACAGTTCTACATAACAATTCAGGATTTTACAGTGAACTGCACATT
CATGGAAGGAATGGACATTCAATGCACCTCCTCTTCATGGAAGAAGATGCCACTTGAGGG
AACAAATACTGGGTGCATTGATACATTTAGAAATACTGAGCTACCAGAATAAGA
>3DHB5046a
CAGATTAATGTTTGCACAGTTCTACATAACAATTCAGGATTTTACAGTGAACTGCACATT
CATGGAAGGAATGGACATTCAATGCACCTCCTCTTCATGGAAGAAGATGCCACTTGAGGG
AACAAATACTGGGTGCATTGATACATTTAGAAATACTGAGCTACCAGAATAAGA
>3DHB5046b
CAGATTAATGTTTGCACAGTTCTACATAACAATTCAGGATTTTACAGTGAACTGCACATT
CATGGAAGGAATGGACATTCAATGCACCTCCTCTTCATGGAAGAAGATGCCACTTGAGGG
AACAAATACTGGGTGCATTGATACATTTAGAAATACTGAGCTACCAGAATAAGA
>3DHB5047a
CAGATTAATGTTTGCACAGTTCTACATAACAATTCAGGATTTTACAGTGAACTGCACATT
CATGGAAGGAATGGACATTCAATGCACCTCCTCTTCATGGAAGAAGATGCCACTTGAGGG
AACAAATACTGGGTGCATTGATACATTTAGAAATACTGAGCTACCAGAATAAGA
>3DHB5047b
CAGATTAATGTTTGCACAGTTCTACATAACAATTCAGGATTTTACAGTGAACTGCACATT
CATGGAAGGAATGGACATTCAATGCACCTCCTCTTCATGGAAGAAGATGCCACTTGAGGG
AACAAATACTGGGTGCATTGATACATTTAGAAATACTGAGCTACCAGAATAAGA
>3DHB5114a
CAGATTAATGTTTGCACAGTTCTACATAACAATTCAGGATTTTACAGTGAACTGCACATT
CATGGAAGGAATGGACATTCAATGCACCTCCTCTTCATGGAAGAAGATGCCACTTGAGGG
AACAAATACTGGGTGCATTGATACATTTAGAAATACTGAGCTACCAGAATAAGA
>3DHB5114b
CAGATTAATGTTTGCACAGTTCTACATAACAATTCAGGATTTTACAGTGAACTGCACATT
CATGGAAGGAATGGACATTCAATGCACCTCCTCTTCATGGAAGAAGATGCCACTTGAGGG
AACAAATACTGGGTGCATTGATACATTTAGAAATACTGAGCTACCAGAATAAGA
>3DHB5115a
CAGATTAATGTTTGCACAGTTCTACATAACAATTCAGGATTTTACAGTGAACTGCACATT
CATGGAAGGAATGGACATTCAATGCACCTCCTCTTCATGGAAGAAGATGCCACTTGAGGG
AACAAATACTGGGTGCATTGATACATTTAGAAATACTGAGCTACCAGAATAAGA
>3DHB5115b
CAGATTAATGTTTGCACAGTTCTACATAACAATTCAGGATTTTACAGTGAACTGCACATT
CATGGAAGGAATGGACATTCAATGCACCTCCTCTTCATGGAAGAAGATGCCACTTGAGGG
AACAAATACTGGGTGCATTGATACATTTAGAAATACTGAGCTACCAGAATAAGA
>4GAV1922a
CAGATTAATGTTTGCACAGTTCTACATAACAATTCAGGATTTTACAGTGAACTGCACATT
CATGGAAGGAATGGACATTCAATGCACCTCCTCTTCATGGAAGAAGATGCCACTTGAGGG
AACAAATACTGGGTGCATTGATACATTTAGAAATACTGAGCTACCAGAATAAGA
>4GAV1922b
CAGATTAATGTTTGCACAGTTCTACATAACAATTCAGGATTTTACAGTGAACTGCACATT
CATGGAAGGAATGGACATTCAATGCACCTCCTCTTCATGGAAGAAGATGCCACTTGAGGG
AACAAATACTGGGTGCATTGATACATTTAGAAATACTGAGCTACCAGAATAAGA
>4GAV2223a
CAGATTAATGTTTGCACAGTTCTACATAACAATTCAGGATTTTACAGTGAACTGCACATT
CATGGAAGGAATGGACATTCAATGCACCTCCTCTTCATGGAAGAAGATGCCACTTGAGGG
AACAAATACTGGGTGCATTGATACATTTAGAAATACTGAGCTACCAGAATAAGA
>4GAV2223b
CAGATTAATGTTTGCACAGTTCTACATAACAATTCAGGACTTTACAGTGAACTGCACATT
CATGGAAGGAATGGACATTCAATGCACCTCCTCTTCATGGAAGAAGATGCCACTTGAGGG
AACAAATACTGGGTGCATTGATACATTTAGAAATACTGAGCTACCAGAATAAGA
>4GAV2230a
CAGATTAATGTTTGCACAGTTCTACATAACAATTCAGGATTTTACAGTGAACTGCACATT
CATGGAAGGAATGGACATTCAATGCACCTCCTCTTCATGGAAGAAGATGCCACTTGAGGG
AACAAATACTGGGTGCATTGATACATTTAGAAATACTGAGCTACCAGAATAAGA
>4GAV2230b
CAGATTAATGTTTGCACAGTTCTACATAACAATTCAGGACTTTACAGTGAACTGCATATT
CATGGAAGGAATGGACATTCAATGCACCTCCTCTTCATGGAAGAAGATGCCACTTGAGGG
AACAAATACTGGGTGCATTGATACATTTAGAAATACTGAGCTACCAGAATAAGA
>4GAV2233a
CAGATTAATGTTTGCACAGTTCTACATAACAATTCAGGATTTTACAGTGAACTGCACATT
CATGGAAGGAATGGACATTCAATGCACCTCCTCTTCATGGAAGAAGATGCCACTTGAGGG
AACAAATACTGGGTGCATTGATACATTTAGAAATACTGAGCTACCAGAATAAGA
>4GAV2233b
CAGATTAATGTTTGCACAGTTCTACATAACAATTCAGGATTTTACAGTGAACTGCACATT
CATGGAAGGAATGGACATTCAATGCACCTCCTCTTCATGGAAGAAGATGCCACTTGAGGG
AACAAATACTGGGTGCATTGATACATTTAGAAATACTGAGCTACCAGAATAAGA
>4GAV2236a
CAGATTAATGTTTGCACAGTTCTACATAACAATTCAGGATTTTACAGTGAACTGCACATT
CATGGAAGGAATGGACATTCAATGCACCTCCTCTTCATGGAAGAAGATGCCACTTGAGGG
AACAAATACTGGGTGCATTGATACATTTAGAAATACTGAGCTACCAGAATAAGA
>4GAV2236b
CAGATTAATGTTTGCACAGTTCTACATAACAATTCAGGATTTTACAGTGAACTGCACATT
CATGGAAGGAATGGACATTCAATGCACCTCCTCTTCATGGAAGAAGATGCCACTTGAGGG
AACAAATACTGGGTGCATTGATACATTTAGAAATACTGAGCTACCAGAATAAGA
>4GAV2244a
CAGATTAATGTTTGCACAGTTCTACATAACAATTCAGGATTTTACAGTGAACTGCACATT
CATGGAAGGAATGGACATTCAATGCACCTCCTCTTCATGGAAGAAGATGCCACTTGAGGG
AACAAATACTGGGTGCATTGATACATTTAGAAATACTGAGCTACCAGAATAAGA
>4GAV2244b
CAGATTAATGTTTGCACAGTTCTACATAACAATTCAGGACTTTACAGTGAACTGCATATT
CATGGAAGGAATGGACATTCAATGCACCTCCTCTTCATGGAAGAAGATGCCACTTGAGGG
AACAAATACTGGGTGCATTGATACATTTAGAAATACTGAGCTACCAGAATAAGA
>4GAV2249a
CAGATTAATGTTTGCACAGTTCTACATAACAATTCAGGATTTTACAGTGAACTGCACATT
CATGGAAGGAATGGACATTCAATGCACCTCCTCTTCATGGAAGAAGATGCCACTTGAGGG
AACAAATACTGGGTGCATTGATACATTTAGAAATACTGAGCTACCAGAATAAGA
>4GAV2249b
CAGATTAATGTTTGCACAGTTCTACATAACAATTCAGGATTTTACAGTGAACTGCACATT
CATGGAAGGAATGGACATTCAATGCACCTCCTCTTCATGGAAGAAGATGCCACTTGAGGG
AACAAATACTGGGTGCATTGATACATTTAGAAATACTGAGCTACCAGAATAAGA
>4GAV2250a
CAGATTAATGTTTGCACAGTTCTACATAACAATTCAGGATTTTACAGTGAACTGCACATT
CATGGAAGGAATGGACATTCAATGCACCTCCTCTTCATGGAAGAAGATGCCACTTGAGGG
AACAAATACTGGGTGCATTGATACATTTAGAAATACTGAGCTACCAGAATAAGA
>4GAV2250b
CAGATTAATGTTTGCACAGTTCTACATAACAATTCAGGATTTTACAGTGAACTGCACATT
CATGGAAGGAATGGACATTCAATGCACCTCCTCTTCATGGAAGAAGATGCCACTTGAGGG
AACAAATACTGGGTGCATTGATACATTTAGAAATACTGAGCTACCAGAATAAGA
>5GMS605a
CAGATTAATGTTTGCACAGTTCTACATAACAATTCAGGATTTTACAGTGAACTGCACATT
CATGGAAGGAATGGACATTCAATGCACCTCCTCTTCATGGAAGAAGATGCCACTTGAGGG
AACAAATACTGGGTGCATTGATACATTTAGAAATACTGAGCTACCAGAATAAGA
>5GMS605b
CAGATTAATGTTTGCACAGTTCTACATAACAATTCAGGATTTTACAGTGAACTGCACATT
CATGGAAGGAATGGACATTCAATGCACCTCCTCTTCATGGAAGAAGATGCCACTTGAGGG
AACAAATACTGGGTGCATTGATACATTTAGAAATACTGAGCTACCAGAATAAGA
>5GMS606a
CAGATTAATGTTTGCACAGTTCTACATAACAATTCAGGATTTTACAGTGAACTGCACATT
CATGGAAGGAATGGACATTCAATGCACCTCCTCTTCATGGAAGAAGATGCCACTTGAGGG
AACAAATACTGGGTGCATTGATACATTTAGAAATACTGAGCTACCAGAATAAGA
>5GMS606b
CAGATTAATGTTTGCACAGTTCTACATAACAATTCAGGACTTTACAGTGAACTGCATATT
CATGGAAGGAATGGACATTCAATGCACCTCCTCTTCATGGAAGAAGATGCCACTTGAGGG
AACAAATACTGGGTGCATTGATACATTTAGAAATACTGAGCTACCAGAATAAGA
>5GMS607a
CAGATTAATGTTTGCACAGTTCTACATAACAATTCAGGATTTTACAGTGAACTGCACATT
CATGGAAGGAATGGACATTCAATGCACCTCCTCTTCATGGAAGAAGATGCCACTTGAGGG
AACAAATACTGGGTGCATTGATACATTTAGAAATACTGAGCTACCAGAATAAGA
>5GMS607b
CAGATTAATGTTTGCACAGTTCTACATAACAATTCAGGATTTTACAGTGAACTGCACATT
CATGGAAGGAATGGACATTCAATGCACCTCCTCTTCATGGAAGAAGATGCCACTTGAGGG
AACAAATACTGGGTGCATTGATACATTTAGAAATACTGAGCTACCAGAATAAGA
>5GMS608a
CAGATTAATGTTTGCACAGTTCTACATAACAATTCAGGATTTTACAGTGAACTGCACATT
CATGGAAGGAATGGACATTCAATGCACCTCCTCTTCATGGAAGAAGATGCCACTTGAGGG
AACAAATACTGGGTGCATTGATACATTTAGAAATACTGAGCTACCAGAATAAGA
>5GMS608b
CAGATTAATGTTTGCACAGTTCTACATAACAATTCAGGATTTTACAGTGAACTGCACATT
CATGGAAGGAATGGACATTCAATGCACCTCCTCTTCATGGAAGAAGATGCCACTTGAGGG
AACAAATACTGGGTGCATTGATACATTTAGAAATACTGAGCTACCAGAATAAGA
>5GMS609a
CAGATTAATGTTTGCACAGTTCTACATAACAATTCAGGATTTTACAGTGAACTGCACATT
CATGGAAGGAATGGACATTCAATGCACCTCCTCTTCATGGAAGAAGATGCCACTTGAGGG
AACAAATACTGGGTGCATTGATACATTTAGAAATACTGAGCTACCAGAATAAGA
>5GMS609b
CAGATTAATGTTTGCACAGTTCTACATAACAATTCAGGATTTTACAGTGAACTGCACATT
CATGGAAGGAATGGACATTCAATGCACCTCCTCTTCATGGAAGAAGATGCCACTTGAGGG
AACAAATACTGGGTGCATTGATACATTTAGAAATACTGAGCTACCAGAATAAGA
>5GMS610a
CAGATTAATGTTTGCACAGTTCTACATAACAATTCAGGATTTTACAGTGAACTGCACATT
CATGGAAGGAATGGACATTCAATGCACCTCCTCTTCATGGAAGAAGATGCCACTTGAGGG
AACAAATACTGGGTGCATTGATACATTTAGAAATACTGAGCTACCAGAATAAGA
>5GMS610b
CAGATTAATGTTTGCACAGTTCTACATAACAATTCAGGATTTTACAGTGAACTGCACATT
CATGGAAGGAATGGACATTCAATGCACCTCCTCTTCATGGAAGAAGATGCCACTTGAGGG
AACAAATACTGGGTGCATTGATACATTTAGAAATACTGAGCTACCAGAATAAGA
>5GMS611a
CAGATTAATGTTTGCACAGTTCTACATAACAATTCAGGATTTTACAGTGAACTGCACATT
CATGGAAGGAATGGACATTCAATGCACCTCCTCTTCATGGAAGAAGATGCCACTTGAGGG
AACAAATACTGGGTGCATTGATACATTTAGAAATACTGAGCTACCAGAATAAGA
>5GMS611b
CAGATTAATGTTTGCACAGTTCTACATAACAATTCAGGATTTTACAGTGAACTGCACATT
CATGGAAGGAATGGACATTCAATGCACCTCCTCTTCATGGAAGAAGATGCCACTTGAGGG
AACAAATACTGGGTGCATTGATACATTTAGAAATACTGAGCTACCAGAATAAGA
>5GMS612a
CAGATTAATGTTTGCACAGTTCTACATAACAATTCAGGATTTTACAGTGAACTGCACATT
CATGGAAGGAATGGACATTCAATGCACCTCCTCTTCATGGAAGAAGATGCCACTTGAGGG
AACAAATACTGGGTGCATTGATACATTTAGAAATACTGAGCTACCAGAATAAGA
>5GMS612b
CAGATTAATGTTTGCACAGTTCTACATAACAATTCAGGATTTTACAGTGAACTGCACATT
CATGGAAGGAATGGACATTCAATGCACCTCCTCTTCATGGAAGAAGATGCCACTTGAGGG
AACAAATACTGGGTGCATTGATACATTTAGAAATACTGAGCTACCAGAATAAGA
>6MVZ174a
CAGATTAATGTTTGCACAGTTCTACATAACAATTCAGGATTTTACAGTGAACTGCACATT
CATGGAAGGAATGGACATTCAATGCACCTCCTCTTCATGGAAGAAGATGCCACTTGAGGG
AACAAATACTGGGTGCATTGATACATTTAGAAATACTGAGCTACCAGAATAAGA
>6MVZ174b
CAGATTAATGTTTGCACAGTTCTACATAACAATTCAGGATTTTACAGTGAACTGCACATT
CATGGAAGGAATGGACATTCAATGCACCTCCTCTTCATGGAAGAAGATGCCACTTGAGGG
AACAAATACTGGGTGCATTGATACATTTAGAAATACTGAGCTACCAGAATAAGA
>6MVZ175a
CAGATTAATGTTTGCACAGTTCTACATAACAATTCAGGATTTTACAGTGAACTGCACATT
CATGGAAGGAATGGACATTCAATGCACCTCCTCTTCATGGAAGAAGATGCCACTTGAGGG
AACAAATACTGGGTGCATTGATACATTTAGAAATACTGAGCTACCAGAATAAGA
>6MVZ175b
CAGATTAATGTTTGCACAGTTCTACATAACAATTCAGGATTTTACAGTGAACTGCACATT
CATGGAAGGAATGGACATTCAATGCACCTCCTCTTCATGGAAGAAGATGCCACTTGAGGG
AACAAATACTGGGTGCATTGATACATTTAGAAATACTGAGCTACCAGAATAAGA
>6MVZ176a
CAGATTAATGTTTGCACAGTTCTACATAACAATTCAGGATTTTACAGTGAACTGCACATT
CATGGAAGGAATGGACATTCAATGCACCTCCTCTTCATGGAAGAAGATGCCACTTGAGGG
AACAAATACTGGGTGCATTGATACATTTAGAAATACTGAGCTACCAGAATAAGA
>6MVZ176b
CAGATTAATGTTTGCACAGTTCTACATAACAATTCAGGATTTTACAGTGAACTGCACATT
CATGGAAGGAATGGACATTCAATGCACCTCCTCTTCATGGAAGAAGATGCCACTTGAGGG
AACAAATACTGGGTGCATTGATACATTTAGAAATACTGAGCTACCAGAATAAGA
>6MVZ178a
CAGATTAATGTTTGCACAGTTCTACATAACAATTCAGGATTTTACAGTGAACTGCACATT
CATGGAAGGAATGGACATTCAATGCACCTCCTCTTCATGGAAGAAGATGCCACTTGAGGG
AACAAATACTGGGTGCATTGATACATTTAGAAATACTGAGCTACCAGAATAAGA
>6MVZ178b
CAGATTAATGTTTGCACAGTTCTACATAACAATTCAGGACTTTACAGTGAACTGCATATT
CATGGAAGGAATGGACATTCAATGCACCTCCTCTTCATGGAAGAAGATGCCACTTGAGGG
AACAAATACTGGGTGCATTGATACATTTAGAAATACTGAGCTACCAGAATAAGA
>6MVZ179a
CAGATTAATGTTTGCACAGTTCTACATAACAATTCAGGATTTTACAGTGAACTGCACATT
CATGGAAGGAATGGACATTCAATGCACCTCCTCTTCATGGAAGAAGATGCCACTTGAGGG
AACAAATACTGGGTGCATTGATACATTTAGAAATACTGAGCTACCAGAATAAGA
>6MVZ179b
CAGATTAATGTTTGCACAGTTCTACATAACAATTCAGGATTTTACAGTGAACTGCACATT
CATGGAAGGAATGGACATTCAATGCACCTCCTCTTCATGGAAGAAGATGCCACTTGAGGG
AACAAATACTGGGTGCATTGATACATTTAGAAATACTGAGCTACCAGAATAAGA
>6MVZ180a
CAGATTAATGTTTGCACAGTTCTACATAACAATTCAGGATTTTACAGTGAACTGCACATT
CATGGAAGGAATGGACATTCAATGCACCTCCTCTTCATGGAAGAAGATGCCACTTGAGGG
AACAAATACTGGGTGCATTGATACATTTAGAAATACTGAGCTACCAGAATAAGA
>6MVZ180b
CAGATTAATGTTTGCACAGTTCTACATAACAATTCAGGACTTTACAGTGAACTGCATATT
CATGGAAGGAATGGACATTCAATGCACCTCCTCTTCATGGAAGAAGATGCCACTTGAGGG
AACAAATACTGGGTGCATTGATACATTTAGAAATACTGAGCTACCAGAATAAGA
>6MVZ182a
CAGATTAATGTTTGCACAGTTCTACATAACAATTCAGGATTTTACAGTGAACTGCACATT
CATGGAAGGAATGGACATTCAATGCACCTCCTCTTCATGGAAGAAGATGCCACTTGAGGG
AACAAATACTGGGTGCATTGATACATTTAGAAATACTGAGCTACCAGAATAAGA
>6MVZ182b
CAGATTAATGTTTGCACAGTTCTACATAACAATTCAGGATTTTACAGTGAACTGCACATT
CATGGAAGGAATGGACATTCAATGCACCTCCTCTTCATGGAAGAAGATGCCACTTGAGGG
AACAAATACTGGGTGCATTGATACATTTAGAAATACTGAGCTACCAGAATAAGA
>6MVZ183a
CAGATTAATGTTTGCACAGTTCTACATAACAATTCAGGATTTTACAGTGAACTGCACATT
CATGGAAGGAATGGACATTCAATGCACCTCCTCTTCATGGAAGAAGATGCCACTTGAGGG
AACAAATACTGGGTGCATTGATACATTTAGAAATACTGAGCTACCAGAATAAGA
>6MVZ183b
CAGATTAATGTTTGCACAGTTCTACATAACAATTCAGGATTTTACAGTGAACTGCACATT
CATGGAAGGAATGGACATTCAATGCACCTCCTCTTCATGGAAGAAGATGCCACTTGAGGG
AACAAATACTGGGTGCATTGATACATTTAGAAATACTGAGCTACCAGAATAAGA
>7JK03612a
CAGATTAATGTTTGCACAGTTCTACATAACAATTCAGGACTTTACAGTGAACTGCACATT
CATGGAAGGAATGGACATTCAATGCACCTCCTCTTCATGGAAGAAGATGCCACTTGAGGG
AACAAATACTGGGTGCATTGATACATTTAGAAATACTGAGCTACCAGAATAAGA
>7JK03612b
CAGATTAATGTTTGCACAGTTCTACATAACAGTTCAGGATTTTACAGTGAACTGCACATT
CATGGAAGGAATGGACATTCAATGCACCTCCTCTTCATGGAAGAAGATGCCACTTGAGGG
AACAAATACTGGGTGCATTGATACATTTAGAAATACTGAGCTACCAGAATAAGA
>7JK03613a
CAGATTAATGTTTGCACAGTTCTACATAACAATTCAGGACTTTACAGTGAACTGCATATT
CATGGAAGGAATGGACATTCAATGCACCTCCTCTTCATGGAAGAAGATGCCACTTGAGGG
AACAAATACTGGGTGCATTGATACATTTAGAAATACTGAGCTACCAGAATAAGA
>7JK03613b
CAGATTAATGTTTGCACAGTTCTACATAACAGTTCAGGATTTTACAGTGAACTGCACATT
CATGGAAGGAATGGACATTCAATGCACCTCCTCTTCATGGAAGAAGATGCCACTTGAGGG
AACAAATACTGGGTGCATTGATACATTTAGAAATACTGAGCTACCAGAATAAGA
>7JK03614a
CAGATTAATGTTTGCACAGTTCTACATAACAATTCAGGATTTTACAGTGAACTGCACATT
CATGGAAGGAATGGACATTCAATGCACCTCCTCTTCATGGAAGAAGATGCCACTTGAGGG
AACAAATACTGGGTGCATTGATACATTTAGAAATACTGAGCTACCAGAATAAGA
>7JK03614b
CAGATTAATGTTTGCACAGTTCTACATAACAATTCAGGACTTTACAGTGAACTGCATATT
CATGGAAGGAATGGACATTCAATGCACCTCCTCTTCATGGAAGAAGATGCCACTTGAGGG
AACAAATACTGGGTGCATTGATACATTTAGAAATACTGAGCTACCAGAATAAGA
>7JK03615a
CAGATTAATGTTTGCACAGTTCTACATAACAATTCAGGATTTTACAGTGAACTGCACATT
CATGGAAGGAATGGACATTCAATGCACCTCCTCTTCATGGAAGAAGATGCCACTTGAGGG
AACAAATACTGGGTGCATTGATACATTTAGAAATACTGAGCTACCAGAATAAGA
>7JK03615b
CAGATTAATGTTTGCACAGTTCTACATAACAATTCAGGACTTTACAGTGAACTGCATATT
CATGGAAGGAAAGGACATTCAATGCACCTCCTCTTCATGGAAGAAGATGCCACTTGAGGG
AACAAATACTGGGTGCATTGATACATTTAGAAATACTGAGCTACCAGAATAAGA
>7JMD014a
CAGATTAATGTTTGCACAGTTCTACATAACAATTCAGGATTTTACAGTGAACTGCACATT
CATGGAAGGAATGGACATTCAATGCACCTCCTCTTCATGGAAGAAGATGCCACTTGAGGG
AACAAATACTGGGTGCATTGATACATTTAGAAATACTGAGCTACCAGAATAAGA
>7JMD014b
CAGATTAATGTTTGCACAGTTCTACATAACAATTCAGGACTTTACAGTGAACTGCACATT
CATGGAAGGAATGGACATTCAATGCACCTCCTCTTCATGGAAGAAGATGCCACTTGAGGG
AACAAATACTGGGTGCATTGATACATTTAGAAATACTGAGCTACCAGAATAAGA
>8GMS837a
CAGATTAATGTTTGCACAGTTCTACATAACAATTCAGGATTTTACAGTGAACTGCACATT
CATGGAAGGAATGGACATTCAATGCACCTCCTCTTCATGGAAGAAGATGCCACTTGAGGG
AACAAATACTGGGTGCATTGATACATTTAGAAATACTGAGCTACCAGAATAAGA
>8GMS837b
CAGATTAATATTTGCACAGTTCTACATAACAATTCAGGATTTTACAGTGAACTGCACATT
CATGGAAGGAATGGACATTCAATGCACCTCCTCTTCATGGAAGAAGATGCCACTTGAGGG
AACAAATACTGGGTGCATTGATACATTTAGAAATACTGAGCTACCAGAATAAGA
>8GMS838a
CAGATTAATGTTTGCACAGTTCTACATAACAATTCAGGATTTTACAGTGAACTGCACATT
CATGGAAGGAATGGACATTCAATGCACCTCCTCTTCATGGAAGAAGATGCCACTTGAGGG
AACAAATACTGGGTGCATTGATACATTTAGAAATACTGAGCTACCAGAATAAGA
>8GMS838b
CAGATTAATGTTTGCACAGTTCTACATAACAGTTCAGGATTTTACAGTGAACTGCACATT
CATGGAAGGAATGGACATTCAATGCACCTCCTCTTCATGGAAGAAGATGCCACTTGAGGG
AACAAATACTGGGTGCATTGATACATTTAGAAATACTGAGCTACCAGAATAAGA
>8GMS839a
CAGATTAATGTTTGCACAGTTCTACATAACAATTCAGGATTTTACAGTGAACTGCACATT
CATGGAAGGAATGGACATTCAATGCACCTCCTCTTCATGGAAGAAGATGCCACTTGAGGG
AACAAATACTGGGTGCATTGATACATTTAGAAATACTGAGCTACCAGAATAAGA
>8GMS839b
CAGATTAATGTTTGCACAGTTCTACATAACAGTTCAGGATTTTACAGTGAACTGCACATT
CATGGAAGGAATGGACATTCAATGCACCTCCTCTTCATGGAAGAAGATGCCACTTGAGGG
AACAAATACTGGGTGCATTGATACATTTAGAAATACTGAGCTACCAGAATAAGA
>8GMS840a
CAGATTAATGTTTGCACAGTTCTACATAACAATTCAGGATTTTACAGTGAACTGCACATT
CATGGAAGGAATGGACATTCAATGCACCTCCTCATCATGGAAGAAGATGCCACTTGAGGG
AACAAATACTGGGTGCATTGATACATTTAGAAATACTGAGCTACCAGAATAAGA
>8GMS840b
CAGATTAATGTTTGCACAGTTCTACATAACAATTCAGGATTTTACAGTGAACTGCACATT
CATGGAAGGAATGGACATTCAATGCACCTCCTCTTCATGGAAGAAGATGCCACTTGAGGG
AACAAATACTGGGTGCATTGATACATTTAGAAATACTGAGCTACCAGAATAAGA
>8JMD018a
CAGATTAATGTTTGCACAGTTCTACATAACAATTCAGGATTTTACAGTGAACTGCACATT
CATGGAAGGAATGGACATTCAATGCACCTCCTCTTCATGGAAGAAGATGCCACTTGAGGG
AACAAATACTGGGTGCATTGATACATTTAGAAATACTGAGCTACCAGAATAAGA
>8JMD018b
CAGATTAATGTTTGCACAGTTCTACATAACAGTTCAGGATTTTACAGTGAACTGCACATT
CATGGAAGGAATGGACATTCAATGCACCTCCTCTTCATGGAAGAAGATGCCACTTGAGGG
AACAAATACTGGGTGCATTGATACATTTAGAAATACTGAGCTACCAGAATAAGA
>8JMD019a
CAGATTAATGTTTGCACAGTTCTACATAACAATTCAGGATTTTACAGTGAACTGCACATT
CATGGAAGGAATGGACATTCAATGCACCTCCTCTTCATGGAAGAAGATGCCACTTGAGGG
AACAAATACTGGGTGCATTGATACATTTAGAAATACTGAGCTACCAGAATAAGA
>8JMD019b
CAGATTAATGTTTGCACAGTTCTACATAACAATTCAGGATTTTACAGTGAACTGCACATT
CATGGAAGGAATGGACATTCAATGCACCTCCTCTTCATGGAAGAAGATGCCACTTGAGGG
AACAAATACTGGGTGCATTGATACATTTAGAAATACTGAGCTACCAGAATAAGA
>8JMD022a
CAGATTAATGTTTGCACAGTTCTACATAACAATTCAGGATTTTACAGTGAACTGCACATT
CATGGAAGGAATGGACATTCAATGCACCTCCTCTTCATGGAAGAAGATGCCACTTGAGGG
AACAAATACTGGGTGCATTGATACATTTAGAAATACTGAGCTACCAGAATAAGA
>8JMD022b
CAGATTAATGTTTGCACAGTTCTACATAACAATTCAGGATTTTACTGTGAACTGCACATT
CATGGAAGGAATGGACATTCAATGCACCTCCTCTTCATGGAAGAAGATGCCACTTGAGGG
AACAAATACTGGGTGCATTGATACATTTAGAAATACTGAGCTACCAGAATAAGA
>9GMS2780a
CAGATTAATGTTTGCACAGTTCTACATAACAATTCAGGATTTTACAGTGAACTGCACATT
CATGGAAGGAATGGACATTCAATGCACCTCCTCTTCATGGAAGAAGATGCCACTTGAGGG
AACAAATACTGGGTGCATTGATACATTTAGAAATACTGAGCTACCAGAATAAGA
>9GMS2780b
CAGATTAATGTTTGCAGAGTTCTACATAACAATTCAGGATTTTACAGTGACCTGCACATT
CATGGAAGGAATGGACATTCAATGCACCTCCTCTTCATGGAAGAAGATGCCACTTGAGGG
AACAAATACTGGGTGCATTGATACATTTAGAAATACTGAGCTACCAGAATAAGA
